# Supplementary material for: Genetic influence of a STAU2 frameshift mutation and RELN regulatory elements on performance in Icelandic horses
Source: Sci Rep. 2025 Apr 4;15:11641. doi: 10.1038/s41598-025-95593-8 (PMC11971302; doi:10.1038/s41598-025-95593-8)
Supplement: Supplementary file 1 — Supplementary Material 1 [file 41598_2025_95593_MOESM1_ESM.xlsx]

## Sheet: Cover page
Genetic influence of a STAU2 frameshift mutation and RELN regulatory elements on performance in Icelandic horses
Heiðrún Sigurðardóttir1,2, Susanne Eriksson1, Adnan Niazi1, Marie Rhodin1, Elsa Albertsdóttir3, Thorvaldur Kristjansson2,4, and Gabriella Lindgren1,5
1Swedish University of Agricultural Sciences, Department of Animal Biosciences, P.O. Box 7023, SE-75007 Uppsala, Sweden, 2Agricultural University of Iceland, Faculty of Agricultural Sciences, Hvanneyri, IS-311 Borgarbyggð, Iceland, 3Independent researcher, IS-203 Kópavogur, Iceland 4The Icelandic Agricultural Advisory Centre, Höfðabakka 9, IS-110 Reykjavik, Iceland, 5KU Leuven, Center for Animal …

## Sheet: Table S1
Table S1. A list of all variants in LD > 0.8 with the STAU2 frameshift variant (rs3431723252, 9: 13,344,525).
Variant no.	Variant genomic position	Variant id	r2 with indel (9:13,344,525)	Class	Ref. allele	Alt. allele
1	13198591	rs68728040	0.85	SNPa	A	G
2	13220460	rs1142926548	0.84	SNP	C	T
3	13222042	rs1147862198	0.85	SNP	A	C
4	13223377	rs1141045369	1	SNPa	A	C
5	13234904	rs1146320589	0.85	SNP	G	A
6	13238824	rs1142153752	0.85	SNP	G	A
7	13240693	rs1149291374	0.85	SNP	T	C
8	13271792	rs1147393303	0.85	SNP	T	C
9	13273089	rs394391354	0.85	SNP	A	G
10	13281174	rs1135942796	0.89	SNP	A	T
11	13281175	rs1141898739	0.89	SNP	C	A
12	13288482	rs396382568	0.84	SNP	C	T
13	13288880	rs395170140	0.85	SNP	C	A
14	13291264	rs3429909043	0.84	indel	GA	G
15	13297692	rs395818951	0.85	SNP	C	T
16	13303604	rs1149068012	0.85	SNP	A	G
17	13305091	rs1140041393	0.85	SNP	T	C
18	13319674	rs395579758	0.85	SNP	G	A
19	13321084	rs396196263	0.85	SNP	G	C
20	13330985	rs395085945	0.85	SNP	T	C
21	13331030	rs395618452	0.85	SNP	T	C
22	13344525	rs3431723252	-	indel	A	AT
23	13349141	rs1147493591	0.85	SNPa	A	G
24	13358638	rs395897512	0.84	SNP	A	C
25	13370069	rs1145244179	0.85	SNPa	G	A
26	13370813	rs1139873102	0.85	SNP	T	A
27	13372119	rs395364995	1	SNP	G	A
28	13376554	rs1147807436	1	SNP	T	A
29	13378913	rs394718872	0.85	SNP	T	C
30	13382993	rs1140328269	0.84	SNP	T	C
31	13385115	rs395276756	0.85	SNP	T	C
32	13406100	rs3433039604	0.85	indel	C	CAG
33	13412789	rs396308844	1	SNP	G	A
34	13416183	rs394994930	0.85	SNP	G	A
35	13437639	rs394560082	0.85	SNP	A	G
36	13439813	rs394386067	1	SNP	C	T
37	13440620	rs396678054	0.85	SNP	T	G
38	13440942	rs395020223	0.85	SNP	C	G
39	13448796	rs394925225	0.85	SNP	A	C
a SNPs previously identified in the GWA study

## Sheet: Table S2
Table S2. Variant effect predictor (VEP) results for the STAU2 haplotype.
Var no	Location	Consequence	IMPACT	SYMBOL	Gene	Feature_type	Feature	BIOTYPE	EXON	INTRON	cDNA_position	CDS_position	Protein_position	Amino_acids	Codons	Existing_variation	REF_ALLELE	ALT_ALLELE	DISTANCE	STRAND	FLAGS	SYMBOL_SOURCE	HGNC_ID	MANE_SELECT	TSL	APPRIS	SIFT	GERP
1	9:13198591-13198591	intron_variant	MODIFIER	STAU2	ENSECAG00000000260	Transcript	ENSECAT00000000223.4	protein_coding	-	6/15	-	-	-	-	-	rs68728040	A	G	-	1	-	VGNC	-	-	-	-	-	0.32
1	9:13198591-13198591	intron_variant	MODIFIER	STAU2	ENSECAG00000000260	Transcript	ENSECAT00000034629.3	protein_coding	-	4/11	-	-	-	-	-	rs68728040	A	G	-	1	-	VGNC	-	-	-	-	-	0.32
1	9:13198591-13198591	upstream_gene_variant	MODIFIER	Metazoa_SRP	ENSECAG00000034871	Transcript	ENSECAT00000038315.2	misc_RNA	-	-	-	-	-	-	-	rs68728040	A	G	774	1	-	RFAM	-	-	-	-	-	0.32
1	9:13198591-13198591	intron_variant	MODIFIER	STAU2	ENSECAG00000000260	Transcript	ENSECAT00000055477.3	protein_coding	-	2/10	-	-	-	-	-	rs68728040	A	G	-	1	-	VGNC	-	-	-	-	-	0.32
1	9:13198591-13198591	intron_variant	MODIFIER	STAU2	ENSECAG00000000260	Transcript	ENSECAT00000063627.2	protein_coding	-	4/15	-	-	-	-	-	rs68728040	A	G	-	1	-	VGNC	-	-	-	-	-	0.32
1	9:13198591-13198591	intron_variant	MODIFIER	STAU2	ENSECAG00000000260	Transcript	ENSECAT00000065328.3	protein_coding	-	2/9	-	-	-	-	-	rs68728040	A	G	-	1	-	VGNC	-	-	-	-	-	0.32
1	9:13198591-13198591	intron_variant	MODIFIER	STAU2	ENSECAG00000000260	Transcript	ENSECAT00000068952.2	protein_coding	-	2/9	-	-	-	-	-	rs68728040	A	G	-	1	-	VGNC	-	-	-	-	-	0.32
1	9:13198591-13198591	intron_variant	MODIFIER	STAU2	ENSECAG00000000260	Transcript	ENSECAT00000071206.2	protein_coding	-	2/10	-	-	-	-	-	rs68728040	A	G	-	1	-	VGNC	-	-	-	-	-	0.32
1	9:13198591-13198591	intron_variant	MODIFIER	STAU2	ENSECAG00000000260	Transcript	ENSECAT00000077337.2	protein_coding	-	4/14	-	-	-	-	-	rs68728040	A	G	-	1	-	VGNC	-	-	-	-	-	0.32
2	9:13220460-13220460	intron_variant	MODIFIER	STAU2	ENSECAG00000000260	Transcript	ENSECAT00000000223.4	protein_coding	-	7/15	-	-	-	-	-	rs1142926548	C	T	-	1	-	VGNC	-	-	-	-	-	-
2	9:13220460-13220460	intron_variant	MODIFIER	STAU2	ENSECAG00000000260	Transcript	ENSECAT00000034629.3	protein_coding	-	5/11	-	-	-	-	-	rs1142926548	C	T	-	1	-	VGNC	-	-	-	-	-	-
2	9:13220460-13220460	intron_variant	MODIFIER	STAU2	ENSECAG00000000260	Transcript	ENSECAT00000055477.3	protein_coding	-	3/10	-	-	-	-	-	rs1142926548	C	T	-	1	-	VGNC	-	-	-	-	-	-
2	9:13220460-13220460	intron_variant	MODIFIER	STAU2	ENSECAG00000000260	Transcript	ENSECAT00000063627.2	protein_coding	-	5/15	-	-	-	-	-	rs1142926548	C	T	-	1	-	VGNC	-	-	-	-	-	-
2	9:13220460-13220460	intron_variant	MODIFIER	STAU2	ENSECAG00000000260	Transcript	ENSECAT00000065328.3	protein_coding	-	3/9	-	-	-	-	-	rs1142926548	C	T	-	1	-	VGNC	-	-	-	-	-	-
2	9:13220460-13220460	intron_variant	MODIFIER	STAU2	ENSECAG00000000260	Transcript	ENSECAT00000068952.2	protein_coding	-	3/9	-	-	-	-	-	rs1142926548	C	T	-	1	-	VGNC	-	-	-	-	-	-
2	9:13220460-13220460	intron_variant	MODIFIER	STAU2	ENSECAG00000000260	Transcript	ENSECAT00000071206.2	protein_coding	-	3/10	-	-	-	-	-	rs1142926548	C	T	-	1	-	VGNC	-	-	-	-	-	-
2	9:13220460-13220460	intron_variant	MODIFIER	STAU2	ENSECAG00000000260	Transcript	ENSECAT00000077337.2	protein_coding	-	5/14	-	-	-	-	-	rs1142926548	C	T	-	1	-	VGNC	-	-	-	-	-	-
3	9:13222042-13222042	intron_variant	MODIFIER	STAU2	ENSECAG00000000260	Transcript	ENSECAT00000000223.4	protein_coding	-	7/15	-	-	-	-	-	rs1147862198	A	C	-	1	-	VGNC	-	-	-	-	-	0.7
3	9:13222042-13222042	intron_variant	MODIFIER	STAU2	ENSECAG00000000260	Transcript	ENSECAT00000034629.3	protein_coding	-	5/11	-	-	-	-	-	rs1147862198	A	C	-	1	-	VGNC	-	-	-	-	-	0.7
3	9:13222042-13222042	intron_variant	MODIFIER	STAU2	ENSECAG00000000260	Transcript	ENSECAT00000055477.3	protein_coding	-	3/10	-	-	-	-	-	rs1147862198	A	C	-	1	-	VGNC	-	-	-	-	-	0.7
3	9:13222042-13222042	intron_variant	MODIFIER	STAU2	ENSECAG00000000260	Transcript	ENSECAT00000063627.2	protein_coding	-	5/15	-	-	-	-	-	rs1147862198	A	C	-	1	-	VGNC	-	-	-	-	-	0.7
3	9:13222042-13222042	intron_variant	MODIFIER	STAU2	ENSECAG00000000260	Transcript	ENSECAT00000065328.3	protein_coding	-	3/9	-	-	-	-	-	rs1147862198	A	C	-	1	-	VGNC	-	-	-	-	-	0.7
3	9:13222042-13222042	intron_variant	MODIFIER	STAU2	ENSECAG00000000260	Transcript	ENSECAT00000068952.2	protein_coding	-	3/9	-	-	-	-	-	rs1147862198	A	C	-	1	-	VGNC	-	-	-	-	-	0.7
3	9:13222042-13222042	intron_variant	MODIFIER	STAU2	ENSECAG00000000260	Transcript	ENSECAT00000071206.2	protein_coding	-	3/10	-	-	-	-	-	rs1147862198	A	C	-	1	-	VGNC	-	-	-	-	-	0.7
3	9:13222042-13222042	intron_variant	MODIFIER	STAU2	ENSECAG00000000260	Transcript	ENSECAT00000077337.2	protein_coding	-	5/14	-	-	-	-	-	rs1147862198	A	C	-	1	-	VGNC	-	-	-	-	-	0.7
4	9:13223377-13223377	intron_variant	MODIFIER	STAU2	ENSECAG00000000260	Transcript	ENSECAT00000000223.4	protein_coding	-	7/15	-	-	-	-	-	rs1141045369	A	C	-	1	-	VGNC	-	-	-	-	-	-
4	9:13223377-13223377	intron_variant	MODIFIER	STAU2	ENSECAG00000000260	Transcript	ENSECAT00000034629.3	protein_coding	-	5/11	-	-	-	-	-	rs1141045369	A	C	-	1	-	VGNC	-	-	-	-	-	-
4	9:13223377-13223377	intron_variant	MODIFIER	STAU2	ENSECAG00000000260	Transcript	ENSECAT00000055477.3	protein_coding	-	3/10	-	-	-	-	-	rs1141045369	A	C	-	1	-	VGNC	-	-	-	-	-	-
4	9:13223377-13223377	intron_variant	MODIFIER	STAU2	ENSECAG00000000260	Transcript	ENSECAT00000063627.2	protein_coding	-	5/15	-	-	-	-	-	rs1141045369	A	C	-	1	-	VGNC	-	-	-	-	-	-
4	9:13223377-13223377	intron_variant	MODIFIER	STAU2	ENSECAG00000000260	Transcript	ENSECAT00000065328.3	protein_coding	-	3/9	-	-	-	-	-	rs1141045369	A	C	-	1	-	VGNC	-	-	-	-	-	-
4	9:13223377-13223377	intron_variant	MODIFIER	STAU2	ENSECAG00000000260	Transcript	ENSECAT00000068952.2	protein_coding	-	3/9	-	-	-	-	-	rs1141045369	A	C	-	1	-	VGNC	-	-	-	-	-	-
4	9:13223377-13223377	intron_variant	MODIFIER	STAU2	ENSECAG00000000260	Transcript	ENSECAT00000071206.2	protein_coding	-	3/10	-	-	-	-	-	rs1141045369	A	C	-	1	-	VGNC	-	-	-	-	-	-
4	9:13223377-13223377	intron_variant	MODIFIER	STAU2	ENSECAG00000000260	Transcript	ENSECAT00000077337.2	protein_coding	-	5/14	-	-	-	-	-	rs1141045369	A	C	-	1	-	VGNC	-	-	-	-	-	-
5	9:13234904-13234904	intron_variant	MODIFIER	STAU2	ENSECAG00000000260	Transcript	ENSECAT00000000223.4	protein_coding	-	7/15	-	-	-	-	-	rs1146320589	G	A	-	1	-	VGNC	-	-	-	-	-	-1
5	9:13234904-13234904	intron_variant	MODIFIER	STAU2	ENSECAG00000000260	Transcript	ENSECAT00000034629.3	protein_coding	-	5/11	-	-	-	-	-	rs1146320589	G	A	-	1	-	VGNC	-	-	-	-	-	-1
5	9:13234904-13234904	intron_variant	MODIFIER	STAU2	ENSECAG00000000260	Transcript	ENSECAT00000055477.3	protein_coding	-	3/10	-	-	-	-	-	rs1146320589	G	A	-	1	-	VGNC	-	-	-	-	-	-1
5	9:13234904-13234904	intron_variant	MODIFIER	STAU2	ENSECAG00000000260	Transcript	ENSECAT00000063627.2	protein_coding	-	5/15	-	-	-	-	-	rs1146320589	G	A	-	1	-	VGNC	-	-	-	-	-	-1
5	9:13234904-13234904	intron_variant	MODIFIER	STAU2	ENSECAG00000000260	Transcript	ENSECAT00000065328.3	protein_coding	-	3/9	-	-	-	-	-	rs1146320589	G	A	-	1	-	VGNC	-	-	-	-	-	-1
5	9:13234904-13234904	intron_variant	MODIFIER	STAU2	ENSECAG00000000260	Transcript	ENSECAT00000068952.2	protein_coding	-	3/9	-	-	-	-	-	rs1146320589	G	A	-	1	-	VGNC	-	-	-	-	-	-1
5	9:13234904-13234904	intron_variant	MODIFIER	STAU2	ENSECAG00000000260	Transcript	ENSECAT00000071206.2	protein_coding	-	3/10	-	-	-	-	-	rs1146320589	G	A	-	1	-	VGNC	-	-	-	-	-	-1
5	9:13234904-13234904	intron_variant	MODIFIER	STAU2	ENSECAG00000000260	Transcript	ENSECAT00000077337.2	protein_coding	-	5/14	-	-	-	-	-	rs1146320589	G	A	-	1	-	VGNC	-	-	-	-	-	-1
6	9:13238824-13238824	intron_variant	MODIFIER	STAU2	ENSECAG00000000260	Transcript	ENSECAT00000000223.4	protein_coding	-	7/15	-	-	-	-	-	rs1142153752	G	A	-	1	-	VGNC	-	-	-	-	-	-
6	9:13238824-13238824	intron_variant	MODIFIER	STAU2	ENSECAG00000000260	Transcript	ENSECAT00000034629.3	protein_coding	-	5/11	-	-	-	-	-	rs1142153752	G	A	-	1	-	VGNC	-	-	-	-	-	-
6	9:13238824-13238824	intron_variant	MODIFIER	STAU2	ENSECAG00000000260	Transcript	ENSECAT00000055477.3	protein_coding	-	3/10	-	-	-	-	-	rs1142153752	G	A	-	1	-	VGNC	-	-	-	-	-	-
6	9:13238824-13238824	intron_variant	MODIFIER	STAU2	ENSECAG00000000260	Transcript	ENSECAT00000063627.2	protein_coding	-	5/15	-	-	-	-	-	rs1142153752	G	A	-	1	-	VGNC	-	-	-	-	-	-
6	9:13238824-13238824	intron_variant	MODIFIER	STAU2	ENSECAG00000000260	Transcript	ENSECAT00000065328.3	protein_coding	-	3/9	-	-	-	-	-	rs1142153752	G	A	-	1	-	VGNC	-	-	-	-	-	-
6	9:13238824-13238824	intron_variant	MODIFIER	STAU2	ENSECAG00000000260	Transcript	ENSECAT00000068952.2	protein_coding	-	3/9	-	-	-	-	-	rs1142153752	G	A	-	1	-	VGNC	-	-	-	-	-	-
6	9:13238824-13238824	intron_variant	MODIFIER	STAU2	ENSECAG00000000260	Transcript	ENSECAT00000071206.2	protein_coding	-	3/10	-	-	-	-	-	rs1142153752	G	A	-	1	-	VGNC	-	-	-	-	-	-
6	9:13238824-13238824	intron_variant	MODIFIER	STAU2	ENSECAG00000000260	Transcript	ENSECAT00000077337.2	protein_coding	-	5/14	-	-	-	-	-	rs1142153752	G	A	-	1	-	VGNC	-	-	-	-	-	-
7	9:13240693-13240693	intron_variant	MODIFIER	STAU2	ENSECAG00000000260	Transcript	ENSECAT00000000223.4	protein_coding	-	7/15	-	-	-	-	-	rs1149291374	T	C	-	1	-	VGNC	-	-	-	-	-	0.8
7	9:13240693-13240693	intron_variant	MODIFIER	STAU2	ENSECAG00000000260	Transcript	ENSECAT00000034629.3	protein_coding	-	5/11	-	-	-	-	-	rs1149291374	T	C	-	1	-	VGNC	-	-	-	-	-	0.8
7	9:13240693-13240693	intron_variant	MODIFIER	STAU2	ENSECAG00000000260	Transcript	ENSECAT00000055477.3	protein_coding	-	3/10	-	-	-	-	-	rs1149291374	T	C	-	1	-	VGNC	-	-	-	-	-	0.8
7	9:13240693-13240693	intron_variant	MODIFIER	STAU2	ENSECAG00000000260	Transcript	ENSECAT00000063627.2	protein_coding	-	5/15	-	-	-	-	-	rs1149291374	T	C	-	1	-	VGNC	-	-	-	-	-	0.8
7	9:13240693-13240693	intron_variant	MODIFIER	STAU2	ENSECAG00000000260	Transcript	ENSECAT00000065328.3	protein_coding	-	3/9	-	-	-	-	-	rs1149291374	T	C	-	1	-	VGNC	-	-	-	-	-	0.8
7	9:13240693-13240693	intron_variant	MODIFIER	STAU2	ENSECAG00000000260	Transcript	ENSECAT00000068952.2	protein_coding	-	3/9	-	-	-	-	-	rs1149291374	T	C	-	1	-	VGNC	-	-	-	-	-	0.8
7	9:13240693-13240693	intron_variant	MODIFIER	STAU2	ENSECAG00000000260	Transcript	ENSECAT00000071206.2	protein_coding	-	3/10	-	-	-	-	-	rs1149291374	T	C	-	1	-	VGNC	-	-	-	-	-	0.8
7	9:13240693-13240693	intron_variant	MODIFIER	STAU2	ENSECAG00000000260	Transcript	ENSECAT00000077337.2	protein_coding	-	5/14	-	-	-	-	-	rs1149291374	T	C	-	1	-	VGNC	-	-	-	-	-	0.8
8	9:13271792-13271792	intron_variant	MODIFIER	STAU2	ENSECAG00000000260	Transcript	ENSECAT00000000223.4	protein_coding	-	10/15	-	-	-	-	-	rs1147393303	T	C	-	1	-	VGNC	-	-	-	-	-	1.07
8	9:13271792-13271792	intron_variant	MODIFIER	STAU2	ENSECAG00000000260	Transcript	ENSECAT00000034629.3	protein_coding	-	8/11	-	-	-	-	-	rs1147393303	T	C	-	1	-	VGNC	-	-	-	-	-	1.07
8	9:13271792-13271792	intron_variant	MODIFIER	STAU2	ENSECAG00000000260	Transcript	ENSECAT00000055477.3	protein_coding	-	6/10	-	-	-	-	-	rs1147393303	T	C	-	1	-	VGNC	-	-	-	-	-	1.07
8	9:13271792-13271792	intron_variant	MODIFIER	STAU2	ENSECAG00000000260	Transcript	ENSECAT00000063627.2	protein_coding	-	8/15	-	-	-	-	-	rs1147393303	T	C	-	1	-	VGNC	-	-	-	-	-	1.07
8	9:13271792-13271792	intron_variant	MODIFIER	STAU2	ENSECAG00000000260	Transcript	ENSECAT00000065328.3	protein_coding	-	6/9	-	-	-	-	-	rs1147393303	T	C	-	1	-	VGNC	-	-	-	-	-	1.07
8	9:13271792-13271792	intron_variant	MODIFIER	STAU2	ENSECAG00000000260	Transcript	ENSECAT00000068952.2	protein_coding	-	6/9	-	-	-	-	-	rs1147393303	T	C	-	1	-	VGNC	-	-	-	-	-	1.07
8	9:13271792-13271792	intron_variant	MODIFIER	STAU2	ENSECAG00000000260	Transcript	ENSECAT00000071206.2	protein_coding	-	6/10	-	-	-	-	-	rs1147393303	T	C	-	1	-	VGNC	-	-	-	-	-	1.07
8	9:13271792-13271792	intron_variant	MODIFIER	STAU2	ENSECAG00000000260	Transcript	ENSECAT00000077337.2	protein_coding	-	8/14	-	-	-	-	-	rs1147393303	T	C	-	1	-	VGNC	-	-	-	-	-	1.07
9	9:13273089-13273089	intron_variant	MODIFIER	STAU2	ENSECAG00000000260	Transcript	ENSECAT00000000223.4	protein_coding	-	11/15	-	-	-	-	-	rs394391354	A	G	-	1	-	VGNC	-	-	-	-	-	-5.54
9	9:13273089-13273089	intron_variant	MODIFIER	STAU2	ENSECAG00000000260	Transcript	ENSECAT00000034629.3	protein_coding	-	9/11	-	-	-	-	-	rs394391354	A	G	-	1	-	VGNC	-	-	-	-	-	-5.54
9	9:13273089-13273089	intron_variant	MODIFIER	STAU2	ENSECAG00000000260	Transcript	ENSECAT00000055477.3	protein_coding	-	7/10	-	-	-	-	-	rs394391354	A	G	-	1	-	VGNC	-	-	-	-	-	-5.54
9	9:13273089-13273089	intron_variant	MODIFIER	STAU2	ENSECAG00000000260	Transcript	ENSECAT00000063627.2	protein_coding	-	9/15	-	-	-	-	-	rs394391354	A	G	-	1	-	VGNC	-	-	-	-	-	-5.54
9	9:13273089-13273089	intron_variant	MODIFIER	STAU2	ENSECAG00000000260	Transcript	ENSECAT00000065328.3	protein_coding	-	7/9	-	-	-	-	-	rs394391354	A	G	-	1	-	VGNC	-	-	-	-	-	-5.54
9	9:13273089-13273089	intron_variant	MODIFIER	STAU2	ENSECAG00000000260	Transcript	ENSECAT00000068952.2	protein_coding	-	7/9	-	-	-	-	-	rs394391354	A	G	-	1	-	VGNC	-	-	-	-	-	-5.54
9	9:13273089-13273089	intron_variant	MODIFIER	STAU2	ENSECAG00000000260	Transcript	ENSECAT00000071206.2	protein_coding	-	7/10	-	-	-	-	-	rs394391354	A	G	-	1	-	VGNC	-	-	-	-	-	-5.54
9	9:13273089-13273089	intron_variant	MODIFIER	STAU2	ENSECAG00000000260	Transcript	ENSECAT00000077337.2	protein_coding	-	9/14	-	-	-	-	-	rs394391354	A	G	-	1	-	VGNC	-	-	-	-	-	-5.54
10	9:13281174-13281174	intron_variant	MODIFIER	STAU2	ENSECAG00000000260	Transcript	ENSECAT00000000223.4	protein_coding	-	12/15	-	-	-	-	-	rs1135942796	A	T	-	1	-	VGNC	-	-	-	-	-	-
10	9:13281174-13281174	intron_variant	MODIFIER	STAU2	ENSECAG00000000260	Transcript	ENSECAT00000034629.3	protein_coding	-	10/11	-	-	-	-	-	rs1135942796	A	T	-	1	-	VGNC	-	-	-	-	-	-
10	9:13281174-13281174	intron_variant	MODIFIER	STAU2	ENSECAG00000000260	Transcript	ENSECAT00000055477.3	protein_coding	-	8/10	-	-	-	-	-	rs1135942796	A	T	-	1	-	VGNC	-	-	-	-	-	-
10	9:13281174-13281174	intron_variant	MODIFIER	STAU2	ENSECAG00000000260	Transcript	ENSECAT00000063627.2	protein_coding	-	10/15	-	-	-	-	-	rs1135942796	A	T	-	1	-	VGNC	-	-	-	-	-	-
10	9:13281174-13281174	intron_variant	MODIFIER	STAU2	ENSECAG00000000260	Transcript	ENSECAT00000065328.3	protein_coding	-	8/9	-	-	-	-	-	rs1135942796	A	T	-	1	-	VGNC	-	-	-	-	-	-
10	9:13281174-13281174	intron_variant	MODIFIER	STAU2	ENSECAG00000000260	Transcript	ENSECAT00000068952.2	protein_coding	-	8/9	-	-	-	-	-	rs1135942796	A	T	-	1	-	VGNC	-	-	-	-	-	-
10	9:13281174-13281174	intron_variant	MODIFIER	STAU2	ENSECAG00000000260	Transcript	ENSECAT00000071206.2	protein_coding	-	8/10	-	-	-	-	-	rs1135942796	A	T	-	1	-	VGNC	-	-	-	-	-	-
10	9:13281174-13281174	intron_variant	MODIFIER	STAU2	ENSECAG00000000260	Transcript	ENSECAT00000077337.2	protein_coding	-	10/14	-	-	-	-	-	rs1135942796	A	T	-	1	-	VGNC	-	-	-	-	-	-
11	9:13281175-13281175	intron_variant	MODIFIER	STAU2	ENSECAG00000000260	Transcript	ENSECAT00000000223.4	protein_coding	-	12/15	-	-	-	-	-	rs1141898739	C	A	-	1	-	VGNC	-	-	-	-	-	-
11	9:13281175-13281175	intron_variant	MODIFIER	STAU2	ENSECAG00000000260	Transcript	ENSECAT00000034629.3	protein_coding	-	10/11	-	-	-	-	-	rs1141898739	C	A	-	1	-	VGNC	-	-	-	-	-	-
11	9:13281175-13281175	intron_variant	MODIFIER	STAU2	ENSECAG00000000260	Transcript	ENSECAT00000055477.3	protein_coding	-	8/10	-	-	-	-	-	rs1141898739	C	A	-	1	-	VGNC	-	-	-	-	-	-
11	9:13281175-13281175	intron_variant	MODIFIER	STAU2	ENSECAG00000000260	Transcript	ENSECAT00000063627.2	protein_coding	-	10/15	-	-	-	-	-	rs1141898739	C	A	-	1	-	VGNC	-	-	-	-	-	-
11	9:13281175-13281175	intron_variant	MODIFIER	STAU2	ENSECAG00000000260	Transcript	ENSECAT00000065328.3	protein_coding	-	8/9	-	-	-	-	-	rs1141898739	C	A	-	1	-	VGNC	-	-	-	-	-	-
11	9:13281175-13281175	intron_variant	MODIFIER	STAU2	ENSECAG00000000260	Transcript	ENSECAT00000068952.2	protein_coding	-	8/9	-	-	-	-	-	rs1141898739	C	A	-	1	-	VGNC	-	-	-	-	-	-
11	9:13281175-13281175	intron_variant	MODIFIER	STAU2	ENSECAG00000000260	Transcript	ENSECAT00000071206.2	protein_coding	-	8/10	-	-	-	-	-	rs1141898739	C	A	-	1	-	VGNC	-	-	-	-	-	-
11	9:13281175-13281175	intron_variant	MODIFIER	STAU2	ENSECAG00000000260	Transcript	ENSECAT00000077337.2	protein_coding	-	10/14	-	-	-	-	-	rs1141898739	C	A	-	1	-	VGNC	-	-	-	-	-	-
12	9:13288482-13288482	intron_variant	MODIFIER	STAU2	ENSECAG00000000260	Transcript	ENSECAT00000000223.4	protein_coding	-	12/15	-	-	-	-	-	rs396382568	C	T	-	1	-	VGNC	-	-	-	-	-	-
12	9:13288482-13288482	intron_variant	MODIFIER	STAU2	ENSECAG00000000260	Transcript	ENSECAT00000034629.3	protein_coding	-	10/11	-	-	-	-	-	rs396382568	C	T	-	1	-	VGNC	-	-	-	-	-	-
12	9:13288482-13288482	intron_variant	MODIFIER	STAU2	ENSECAG00000000260	Transcript	ENSECAT00000055477.3	protein_coding	-	8/10	-	-	-	-	-	rs396382568	C	T	-	1	-	VGNC	-	-	-	-	-	-
12	9:13288482-13288482	intron_variant	MODIFIER	STAU2	ENSECAG00000000260	Transcript	ENSECAT00000063627.2	protein_coding	-	10/15	-	-	-	-	-	rs396382568	C	T	-	1	-	VGNC	-	-	-	-	-	-
12	9:13288482-13288482	intron_variant	MODIFIER	STAU2	ENSECAG00000000260	Transcript	ENSECAT00000065328.3	protein_coding	-	8/9	-	-	-	-	-	rs396382568	C	T	-	1	-	VGNC	-	-	-	-	-	-
12	9:13288482-13288482	intron_variant	MODIFIER	STAU2	ENSECAG00000000260	Transcript	ENSECAT00000068952.2	protein_coding	-	8/9	-	-	-	-	-	rs396382568	C	T	-	1	-	VGNC	-	-	-	-	-	-
12	9:13288482-13288482	intron_variant	MODIFIER	STAU2	ENSECAG00000000260	Transcript	ENSECAT00000071206.2	protein_coding	-	8/10	-	-	-	-	-	rs396382568	C	T	-	1	-	VGNC	-	-	-	-	-	-
12	9:13288482-13288482	intron_variant	MODIFIER	STAU2	ENSECAG00000000260	Transcript	ENSECAT00000077337.2	protein_coding	-	10/14	-	-	-	-	-	rs396382568	C	T	-	1	-	VGNC	-	-	-	-	-	-
13	9:13288880-13288880	intron_variant	MODIFIER	STAU2	ENSECAG00000000260	Transcript	ENSECAT00000000223.4	protein_coding	-	12/15	-	-	-	-	-	rs395170140	C	A	-	1	-	VGNC	-	-	-	-	-	-0.7
13	9:13288880-13288880	intron_variant	MODIFIER	STAU2	ENSECAG00000000260	Transcript	ENSECAT00000034629.3	protein_coding	-	10/11	-	-	-	-	-	rs395170140	C	A	-	1	-	VGNC	-	-	-	-	-	-0.7
13	9:13288880-13288880	intron_variant	MODIFIER	STAU2	ENSECAG00000000260	Transcript	ENSECAT00000055477.3	protein_coding	-	8/10	-	-	-	-	-	rs395170140	C	A	-	1	-	VGNC	-	-	-	-	-	-0.7
13	9:13288880-13288880	intron_variant	MODIFIER	STAU2	ENSECAG00000000260	Transcript	ENSECAT00000063627.2	protein_coding	-	10/15	-	-	-	-	-	rs395170140	C	A	-	1	-	VGNC	-	-	-	-	-	-0.7
13	9:13288880-13288880	intron_variant	MODIFIER	STAU2	ENSECAG00000000260	Transcript	ENSECAT00000065328.3	protein_coding	-	8/9	-	-	-	-	-	rs395170140	C	A	-	1	-	VGNC	-	-	-	-	-	-0.7
13	9:13288880-13288880	intron_variant	MODIFIER	STAU2	ENSECAG00000000260	Transcript	ENSECAT00000068952.2	protein_coding	-	8/9	-	-	-	-	-	rs395170140	C	A	-	1	-	VGNC	-	-	-	-	-	-0.7
13	9:13288880-13288880	intron_variant	MODIFIER	STAU2	ENSECAG00000000260	Transcript	ENSECAT00000071206.2	protein_coding	-	8/10	-	-	-	-	-	rs395170140	C	A	-	1	-	VGNC	-	-	-	-	-	-0.7
13	9:13288880-13288880	intron_variant	MODIFIER	STAU2	ENSECAG00000000260	Transcript	ENSECAT00000077337.2	protein_coding	-	10/14	-	-	-	-	-	rs395170140	C	A	-	1	-	VGNC	-	-	-	-	-	-0.7
14	9:13291264-13291265	intron_variant	MODIFIER	STAU2	ENSECAG00000000260	Transcript	ENSECAT00000000223.4	protein_coding	-	12/15	-	-	-	-	-	rs3429909043	A	-	-	1	-	VGNC	-	-	-	-	-	0.06
14	9:13291264-13291265	intron_variant	MODIFIER	STAU2	ENSECAG00000000260	Transcript	ENSECAT00000034629.3	protein_coding	-	10/11	-	-	-	-	-	rs3429909043	A	-	-	1	-	VGNC	-	-	-	-	-	0.06
14	9:13291264-13291265	intron_variant	MODIFIER	STAU2	ENSECAG00000000260	Transcript	ENSECAT00000055477.3	protein_coding	-	8/10	-	-	-	-	-	rs3429909043	A	-	-	1	-	VGNC	-	-	-	-	-	0.06
14	9:13291264-13291265	intron_variant	MODIFIER	STAU2	ENSECAG00000000260	Transcript	ENSECAT00000063627.2	protein_coding	-	10/15	-	-	-	-	-	rs3429909043	A	-	-	1	-	VGNC	-	-	-	-	-	0.06
14	9:13291264-13291265	intron_variant	MODIFIER	STAU2	ENSECAG00000000260	Transcript	ENSECAT00000065328.3	protein_coding	-	8/9	-	-	-	-	-	rs3429909043	A	-	-	1	-	VGNC	-	-	-	-	-	0.06
14	9:13291264-13291265	intron_variant	MODIFIER	STAU2	ENSECAG00000000260	Transcript	ENSECAT00000068952.2	protein_coding	-	8/9	-	-	-	-	-	rs3429909043	A	-	-	1	-	VGNC	-	-	-	-	-	0.06
14	9:13291264-13291265	intron_variant	MODIFIER	STAU2	ENSECAG00000000260	Transcript	ENSECAT00000071206.2	protein_coding	-	8/10	-	-	-	-	-	rs3429909043	A	-	-	1	-	VGNC	-	-	-	-	-	0.06
14	9:13291264-13291265	intron_variant	MODIFIER	STAU2	ENSECAG00000000260	Transcript	ENSECAT00000077337.2	protein_coding	-	10/14	-	-	-	-	-	rs3429909043	A	-	-	1	-	VGNC	-	-	-	-	-	0.06
15	9:13297692-13297692	intron_variant	MODIFIER	STAU2	ENSECAG00000000260	Transcript	ENSECAT00000000223.4	protein_coding	-	13/15	-	-	-	-	-	rs395818951	C	T	-	1	-	VGNC	-	-	-	-	-	-
15	9:13297692-13297692	intron_variant	MODIFIER	STAU2	ENSECAG00000000260	Transcript	ENSECAT00000034629.3	protein_coding	-	11/11	-	-	-	-	-	rs395818951	C	T	-	1	-	VGNC	-	-	-	-	-	-
15	9:13297692-13297692	intron_variant	MODIFIER	STAU2	ENSECAG00000000260	Transcript	ENSECAT00000055477.3	protein_coding	-	9/10	-	-	-	-	-	rs395818951	C	T	-	1	-	VGNC	-	-	-	-	-	-
15	9:13297692-13297692	intron_variant	MODIFIER	STAU2	ENSECAG00000000260	Transcript	ENSECAT00000063627.2	protein_coding	-	11/15	-	-	-	-	-	rs395818951	C	T	-	1	-	VGNC	-	-	-	-	-	-
15	9:13297692-13297692	intron_variant	MODIFIER	STAU2	ENSECAG00000000260	Transcript	ENSECAT00000065328.3	protein_coding	-	9/9	-	-	-	-	-	rs395818951	C	T	-	1	-	VGNC	-	-	-	-	-	-
15	9:13297692-13297692	intron_variant	MODIFIER	STAU2	ENSECAG00000000260	Transcript	ENSECAT00000068952.2	protein_coding	-	9/9	-	-	-	-	-	rs395818951	C	T	-	1	-	VGNC	-	-	-	-	-	-
15	9:13297692-13297692	intron_variant	MODIFIER	STAU2	ENSECAG00000000260	Transcript	ENSECAT00000071206.2	protein_coding	-	9/10	-	-	-	-	-	rs395818951	C	T	-	1	-	VGNC	-	-	-	-	-	-
15	9:13297692-13297692	intron_variant	MODIFIER	STAU2	ENSECAG00000000260	Transcript	ENSECAT00000077337.2	protein_coding	-	11/14	-	-	-	-	-	rs395818951	C	T	-	1	-	VGNC	-	-	-	-	-	-
16	9:13303604-13303604	intron_variant	MODIFIER	STAU2	ENSECAG00000000260	Transcript	ENSECAT00000000223.4	protein_coding	-	13/15	-	-	-	-	-	rs1149068012	A	G	-	1	-	VGNC	-	-	-	-	-	-0.33
16	9:13303604-13303604	intron_variant	MODIFIER	STAU2	ENSECAG00000000260	Transcript	ENSECAT00000034629.3	protein_coding	-	11/11	-	-	-	-	-	rs1149068012	A	G	-	1	-	VGNC	-	-	-	-	-	-0.33
16	9:13303604-13303604	intron_variant	MODIFIER	STAU2	ENSECAG00000000260	Transcript	ENSECAT00000055477.3	protein_coding	-	9/10	-	-	-	-	-	rs1149068012	A	G	-	1	-	VGNC	-	-	-	-	-	-0.33
16	9:13303604-13303604	intron_variant	MODIFIER	STAU2	ENSECAG00000000260	Transcript	ENSECAT00000063627.2	protein_coding	-	11/15	-	-	-	-	-	rs1149068012	A	G	-	1	-	VGNC	-	-	-	-	-	-0.33
16	9:13303604-13303604	intron_variant	MODIFIER	STAU2	ENSECAG00000000260	Transcript	ENSECAT00000065328.3	protein_coding	-	9/9	-	-	-	-	-	rs1149068012	A	G	-	1	-	VGNC	-	-	-	-	-	-0.33
16	9:13303604-13303604	intron_variant	MODIFIER	STAU2	ENSECAG00000000260	Transcript	ENSECAT00000068952.2	protein_coding	-	9/9	-	-	-	-	-	rs1149068012	A	G	-	1	-	VGNC	-	-	-	-	-	-0.33
16	9:13303604-13303604	intron_variant	MODIFIER	STAU2	ENSECAG00000000260	Transcript	ENSECAT00000071206.2	protein_coding	-	9/10	-	-	-	-	-	rs1149068012	A	G	-	1	-	VGNC	-	-	-	-	-	-0.33
16	9:13303604-13303604	intron_variant	MODIFIER	STAU2	ENSECAG00000000260	Transcript	ENSECAT00000077337.2	protein_coding	-	11/14	-	-	-	-	-	rs1149068012	A	G	-	1	-	VGNC	-	-	-	-	-	-0.33
17	9:13305091-13305091	intron_variant	MODIFIER	STAU2	ENSECAG00000000260	Transcript	ENSECAT00000000223.4	protein_coding	-	13/15	-	-	-	-	-	rs1140041393	T	C	-	1	-	VGNC	-	-	-	-	-	1.42
17	9:13305091-13305091	intron_variant	MODIFIER	STAU2	ENSECAG00000000260	Transcript	ENSECAT00000034629.3	protein_coding	-	11/11	-	-	-	-	-	rs1140041393	T	C	-	1	-	VGNC	-	-	-	-	-	1.42
17	9:13305091-13305091	intron_variant	MODIFIER	STAU2	ENSECAG00000000260	Transcript	ENSECAT00000055477.3	protein_coding	-	9/10	-	-	-	-	-	rs1140041393	T	C	-	1	-	VGNC	-	-	-	-	-	1.42
17	9:13305091-13305091	intron_variant	MODIFIER	STAU2	ENSECAG00000000260	Transcript	ENSECAT00000063627.2	protein_coding	-	11/15	-	-	-	-	-	rs1140041393	T	C	-	1	-	VGNC	-	-	-	-	-	1.42
17	9:13305091-13305091	intron_variant	MODIFIER	STAU2	ENSECAG00000000260	Transcript	ENSECAT00000065328.3	protein_coding	-	9/9	-	-	-	-	-	rs1140041393	T	C	-	1	-	VGNC	-	-	-	-	-	1.42
17	9:13305091-13305091	intron_variant	MODIFIER	STAU2	ENSECAG00000000260	Transcript	ENSECAT00000068952.2	protein_coding	-	9/9	-	-	-	-	-	rs1140041393	T	C	-	1	-	VGNC	-	-	-	-	-	1.42
17	9:13305091-13305091	intron_variant	MODIFIER	STAU2	ENSECAG00000000260	Transcript	ENSECAT00000071206.2	protein_coding	-	9/10	-	-	-	-	-	rs1140041393	T	C	-	1	-	VGNC	-	-	-	-	-	1.42
17	9:13305091-13305091	intron_variant	MODIFIER	STAU2	ENSECAG00000000260	Transcript	ENSECAT00000077337.2	protein_coding	-	11/14	-	-	-	-	-	rs1140041393	T	C	-	1	-	VGNC	-	-	-	-	-	1.42
18	9:13319674-13319674	intron_variant	MODIFIER	STAU2	ENSECAG00000000260	Transcript	ENSECAT00000000223.4	protein_coding	-	13/15	-	-	-	-	-	rs395579758	G	A	-	1	-	VGNC	-	-	-	-	-	-0.33
18	9:13319674-13319674	intron_variant	MODIFIER	STAU2	ENSECAG00000000260	Transcript	ENSECAT00000034629.3	protein_coding	-	11/11	-	-	-	-	-	rs395579758	G	A	-	1	-	VGNC	-	-	-	-	-	-0.33
18	9:13319674-13319674	intron_variant	MODIFIER	STAU2	ENSECAG00000000260	Transcript	ENSECAT00000055477.3	protein_coding	-	9/10	-	-	-	-	-	rs395579758	G	A	-	1	-	VGNC	-	-	-	-	-	-0.33
18	9:13319674-13319674	intron_variant	MODIFIER	STAU2	ENSECAG00000000260	Transcript	ENSECAT00000063627.2	protein_coding	-	11/15	-	-	-	-	-	rs395579758	G	A	-	1	-	VGNC	-	-	-	-	-	-0.33
18	9:13319674-13319674	intron_variant	MODIFIER	STAU2	ENSECAG00000000260	Transcript	ENSECAT00000065328.3	protein_coding	-	9/9	-	-	-	-	-	rs395579758	G	A	-	1	-	VGNC	-	-	-	-	-	-0.33
18	9:13319674-13319674	intron_variant	MODIFIER	STAU2	ENSECAG00000000260	Transcript	ENSECAT00000068952.2	protein_coding	-	9/9	-	-	-	-	-	rs395579758	G	A	-	1	-	VGNC	-	-	-	-	-	-0.33
18	9:13319674-13319674	intron_variant	MODIFIER	STAU2	ENSECAG00000000260	Transcript	ENSECAT00000071206.2	protein_coding	-	9/10	-	-	-	-	-	rs395579758	G	A	-	1	-	VGNC	-	-	-	-	-	-0.33
18	9:13319674-13319674	intron_variant	MODIFIER	STAU2	ENSECAG00000000260	Transcript	ENSECAT00000077337.2	protein_coding	-	11/14	-	-	-	-	-	rs395579758	G	A	-	1	-	VGNC	-	-	-	-	-	-0.33
19	9:13321084-13321084	intron_variant	MODIFIER	STAU2	ENSECAG00000000260	Transcript	ENSECAT00000000223.4	protein_coding	-	13/15	-	-	-	-	-	rs396196263	G	C	-	1	-	VGNC	-	-	-	-	-	-1.9
19	9:13321084-13321084	intron_variant	MODIFIER	STAU2	ENSECAG00000000260	Transcript	ENSECAT00000034629.3	protein_coding	-	11/11	-	-	-	-	-	rs396196263	G	C	-	1	-	VGNC	-	-	-	-	-	-1.9
19	9:13321084-13321084	intron_variant	MODIFIER	STAU2	ENSECAG00000000260	Transcript	ENSECAT00000055477.3	protein_coding	-	9/10	-	-	-	-	-	rs396196263	G	C	-	1	-	VGNC	-	-	-	-	-	-1.9
19	9:13321084-13321084	intron_variant	MODIFIER	STAU2	ENSECAG00000000260	Transcript	ENSECAT00000063627.2	protein_coding	-	11/15	-	-	-	-	-	rs396196263	G	C	-	1	-	VGNC	-	-	-	-	-	-1.9
19	9:13321084-13321084	intron_variant	MODIFIER	STAU2	ENSECAG00000000260	Transcript	ENSECAT00000065328.3	protein_coding	-	9/9	-	-	-	-	-	rs396196263	G	C	-	1	-	VGNC	-	-	-	-	-	-1.9
19	9:13321084-13321084	intron_variant	MODIFIER	STAU2	ENSECAG00000000260	Transcript	ENSECAT00000068952.2	protein_coding	-	9/9	-	-	-	-	-	rs396196263	G	C	-	1	-	VGNC	-	-	-	-	-	-1.9
19	9:13321084-13321084	intron_variant	MODIFIER	STAU2	ENSECAG00000000260	Transcript	ENSECAT00000071206.2	protein_coding	-	9/10	-	-	-	-	-	rs396196263	G	C	-	1	-	VGNC	-	-	-	-	-	-1.9
19	9:13321084-13321084	intron_variant	MODIFIER	STAU2	ENSECAG00000000260	Transcript	ENSECAT00000077337.2	protein_coding	-	11/14	-	-	-	-	-	rs396196263	G	C	-	1	-	VGNC	-	-	-	-	-	-1.9
20	9:13330985-13330985	intron_variant	MODIFIER	STAU2	ENSECAG00000000260	Transcript	ENSECAT00000000223.4	protein_coding	-	14/15	-	-	-	-	-	rs395085945	T	C	-	1	-	VGNC	-	-	-	-	-	-
20	9:13330985-13330985	intron_variant	MODIFIER	STAU2	ENSECAG00000000260	Transcript	ENSECAT00000055477.3	protein_coding	-	10/10	-	-	-	-	-	rs395085945	T	C	-	1	-	VGNC	-	-	-	-	-	-
20	9:13330985-13330985	intron_variant	MODIFIER	STAU2	ENSECAG00000000260	Transcript	ENSECAT00000063627.2	protein_coding	-	12/15	-	-	-	-	-	rs395085945	T	C	-	1	-	VGNC	-	-	-	-	-	-
20	9:13330985-13330985	downstream_gene_variant	MODIFIER	STAU2	ENSECAG00000000260	Transcript	ENSECAT00000071206.2	protein_coding	-	-	-	-	-	-	-	rs395085945	T	C	2980	1	-	VGNC	-	-	-	-	-	-
20	9:13330985-13330985	intron_variant	MODIFIER	STAU2	ENSECAG00000000260	Transcript	ENSECAT00000077337.2	protein_coding	-	12/14	-	-	-	-	-	rs395085945	T	C	-	1	-	VGNC	-	-	-	-	-	-
21	9:13331030-13331030	intron_variant	MODIFIER	STAU2	ENSECAG00000000260	Transcript	ENSECAT00000000223.4	protein_coding	-	14/15	-	-	-	-	-	rs395618452	T	C	-	1	-	VGNC	-	-	-	-	-	0.53
21	9:13331030-13331030	intron_variant	MODIFIER	STAU2	ENSECAG00000000260	Transcript	ENSECAT00000055477.3	protein_coding	-	10/10	-	-	-	-	-	rs395618452	T	C	-	1	-	VGNC	-	-	-	-	-	0.53
21	9:13331030-13331030	intron_variant	MODIFIER	STAU2	ENSECAG00000000260	Transcript	ENSECAT00000063627.2	protein_coding	-	12/15	-	-	-	-	-	rs395618452	T	C	-	1	-	VGNC	-	-	-	-	-	0.53
21	9:13331030-13331030	downstream_gene_variant	MODIFIER	STAU2	ENSECAG00000000260	Transcript	ENSECAT00000071206.2	protein_coding	-	-	-	-	-	-	-	rs395618452	T	C	3025	1	-	VGNC	-	-	-	-	-	0.53
21	9:13331030-13331030	intron_variant	MODIFIER	STAU2	ENSECAG00000000260	Transcript	ENSECAT00000077337.2	protein_coding	-	12/14	-	-	-	-	-	rs395618452	T	C	-	1	-	VGNC	-	-	-	-	-	0.53
22	9:13344525-13344525	intron_variant	MODIFIER	STAU2	ENSECAG00000000260	Transcript	ENSECAT00000000223.4	protein_coding	-	14/15	-	-	-	-	-	rs3431723252	-	T	-	1	-	VGNC	-	-	-	-	-	0.05
22	9:13344525-13344525	intron_variant	MODIFIER	STAU2	ENSECAG00000000260	Transcript	ENSECAT00000055477.3	protein_coding	-	10/10	-	-	-	-	-	rs3431723252	-	T	-	1	-	VGNC	-	-	-	-	-	0.05
22	9:13344525-13344525	frameshift_variant	HIGH	STAU2	ENSECAG00000000260	Transcript	ENSECAT00000063627.2	protein_coding	14/16	-	1982-1983	1742-1743	581	D/DX	gat/gaTt	rs3431723252	-	T	-	1	-	VGNC	-	-	-	-	-	0.05
22	9:13344525-13344525	intron_variant	MODIFIER	STAU2	ENSECAG00000000260	Transcript	ENSECAT00000077337.2	protein_coding	-	13/14	-	-	-	-	-	rs3431723252	-	T	-	1	-	VGNC	-	-	-	-	-	0.05
23	9:13349141-13349141	intron_variant	MODIFIER	STAU2	ENSECAG00000000260	Transcript	ENSECAT00000000223.4	protein_coding	-	14/15	-	-	-	-	-	rs1147493591	A	G	-	1	-	VGNC	-	-	-	-	-	-0.22
23	9:13349141-13349141	intron_variant	MODIFIER	STAU2	ENSECAG00000000260	Transcript	ENSECAT00000055477.3	protein_coding	-	10/10	-	-	-	-	-	rs1147493591	A	G	-	1	-	VGNC	-	-	-	-	-	-0.22
23	9:13349141-13349141	intron_variant	MODIFIER	STAU2	ENSECAG00000000260	Transcript	ENSECAT00000063627.2	protein_coding	-	14/15	-	-	-	-	-	rs1147493591	A	G	-	1	-	VGNC	-	-	-	-	-	-0.22
23	9:13349141-13349141	intron_variant	MODIFIER	STAU2	ENSECAG00000000260	Transcript	ENSECAT00000077337.2	protein_coding	-	13/14	-	-	-	-	-	rs1147493591	A	G	-	1	-	VGNC	-	-	-	-	-	-0.22
24	9:13358638-13358638	intron_variant	MODIFIER	STAU2	ENSECAG00000000260	Transcript	ENSECAT00000000223.4	protein_coding	-	14/15	-	-	-	-	-	rs395897512	A	C	-	1	-	VGNC	-	-	-	-	-	1.2
24	9:13358638-13358638	intron_variant	MODIFIER	STAU2	ENSECAG00000000260	Transcript	ENSECAT00000055477.3	protein_coding	-	10/10	-	-	-	-	-	rs395897512	A	C	-	1	-	VGNC	-	-	-	-	-	1.2
24	9:13358638-13358638	intron_variant	MODIFIER	STAU2	ENSECAG00000000260	Transcript	ENSECAT00000063627.2	protein_coding	-	14/15	-	-	-	-	-	rs395897512	A	C	-	1	-	VGNC	-	-	-	-	-	1.2
24	9:13358638-13358638	intron_variant	MODIFIER	STAU2	ENSECAG00000000260	Transcript	ENSECAT00000077337.2	protein_coding	-	13/14	-	-	-	-	-	rs395897512	A	C	-	1	-	VGNC	-	-	-	-	-	1.2
25	9:13370069-13370069	intron_variant	MODIFIER	STAU2	ENSECAG00000000260	Transcript	ENSECAT00000000223.4	protein_coding	-	14/15	-	-	-	-	-	rs1145244179	G	A	-	1	-	VGNC	-	-	-	-	-	1.35
25	9:13370069-13370069	intron_variant	MODIFIER	STAU2	ENSECAG00000000260	Transcript	ENSECAT00000055477.3	protein_coding	-	10/10	-	-	-	-	-	rs1145244179	G	A	-	1	-	VGNC	-	-	-	-	-	1.35
25	9:13370069-13370069	intron_variant	MODIFIER	STAU2	ENSECAG00000000260	Transcript	ENSECAT00000063627.2	protein_coding	-	14/15	-	-	-	-	-	rs1145244179	G	A	-	1	-	VGNC	-	-	-	-	-	1.35
25	9:13370069-13370069	intron_variant	MODIFIER	STAU2	ENSECAG00000000260	Transcript	ENSECAT00000077337.2	protein_coding	-	13/14	-	-	-	-	-	rs1145244179	G	A	-	1	-	VGNC	-	-	-	-	-	1.35
26	9:13370813-13370813	intron_variant	MODIFIER	STAU2	ENSECAG00000000260	Transcript	ENSECAT00000000223.4	protein_coding	-	14/15	-	-	-	-	-	rs1139873102	T	A	-	1	-	VGNC	-	-	-	-	-	-0.01
26	9:13370813-13370813	intron_variant	MODIFIER	STAU2	ENSECAG00000000260	Transcript	ENSECAT00000055477.3	protein_coding	-	10/10	-	-	-	-	-	rs1139873102	T	A	-	1	-	VGNC	-	-	-	-	-	-0.01
26	9:13370813-13370813	intron_variant	MODIFIER	STAU2	ENSECAG00000000260	Transcript	ENSECAT00000063627.2	protein_coding	-	14/15	-	-	-	-	-	rs1139873102	T	A	-	1	-	VGNC	-	-	-	-	-	-0.01
26	9:13370813-13370813	intron_variant	MODIFIER	STAU2	ENSECAG00000000260	Transcript	ENSECAT00000077337.2	protein_coding	-	13/14	-	-	-	-	-	rs1139873102	T	A	-	1	-	VGNC	-	-	-	-	-	-0.01
27	9:13372119-13372119	intron_variant	MODIFIER	STAU2	ENSECAG00000000260	Transcript	ENSECAT00000000223.4	protein_coding	-	14/15	-	-	-	-	-	rs395364995	G	A	-	1	-	VGNC	-	-	-	-	-	-
27	9:13372119-13372119	intron_variant	MODIFIER	STAU2	ENSECAG00000000260	Transcript	ENSECAT00000055477.3	protein_coding	-	10/10	-	-	-	-	-	rs395364995	G	A	-	1	-	VGNC	-	-	-	-	-	-
27	9:13372119-13372119	intron_variant	MODIFIER	STAU2	ENSECAG00000000260	Transcript	ENSECAT00000063627.2	protein_coding	-	14/15	-	-	-	-	-	rs395364995	G	A	-	1	-	VGNC	-	-	-	-	-	-
27	9:13372119-13372119	intron_variant	MODIFIER	STAU2	ENSECAG00000000260	Transcript	ENSECAT00000077337.2	protein_coding	-	13/14	-	-	-	-	-	rs395364995	G	A	-	1	-	VGNC	-	-	-	-	-	-
28	9:13376554-13376554	intron_variant	MODIFIER	STAU2	ENSECAG00000000260	Transcript	ENSECAT00000000223.4	protein_coding	-	14/15	-	-	-	-	-	rs1147807436	T	A	-	1	-	VGNC	-	-	-	-	-	-10
28	9:13376554-13376554	intron_variant	MODIFIER	STAU2	ENSECAG00000000260	Transcript	ENSECAT00000055477.3	protein_coding	-	10/10	-	-	-	-	-	rs1147807436	T	A	-	1	-	VGNC	-	-	-	-	-	-10
28	9:13376554-13376554	intron_variant	MODIFIER	STAU2	ENSECAG00000000260	Transcript	ENSECAT00000063627.2	protein_coding	-	14/15	-	-	-	-	-	rs1147807436	T	A	-	1	-	VGNC	-	-	-	-	-	-10
28	9:13376554-13376554	intron_variant	MODIFIER	STAU2	ENSECAG00000000260	Transcript	ENSECAT00000077337.2	protein_coding	-	13/14	-	-	-	-	-	rs1147807436	T	A	-	1	-	VGNC	-	-	-	-	-	-10
29	9:13378913-13378913	intron_variant	MODIFIER	STAU2	ENSECAG00000000260	Transcript	ENSECAT00000000223.4	protein_coding	-	14/15	-	-	-	-	-	rs394718872	T	C	-	1	-	VGNC	-	-	-	-	-	1.47
29	9:13378913-13378913	intron_variant	MODIFIER	STAU2	ENSECAG00000000260	Transcript	ENSECAT00000055477.3	protein_coding	-	10/10	-	-	-	-	-	rs394718872	T	C	-	1	-	VGNC	-	-	-	-	-	1.47
29	9:13378913-13378913	intron_variant	MODIFIER	STAU2	ENSECAG00000000260	Transcript	ENSECAT00000063627.2	protein_coding	-	14/15	-	-	-	-	-	rs394718872	T	C	-	1	-	VGNC	-	-	-	-	-	1.47
29	9:13378913-13378913	intron_variant	MODIFIER	STAU2	ENSECAG00000000260	Transcript	ENSECAT00000077337.2	protein_coding	-	13/14	-	-	-	-	-	rs394718872	T	C	-	1	-	VGNC	-	-	-	-	-	1.47
30	9:13382993-13382993	intron_variant	MODIFIER	STAU2	ENSECAG00000000260	Transcript	ENSECAT00000000223.4	protein_coding	-	14/15	-	-	-	-	-	rs1140328269	T	C	-	1	-	VGNC	-	-	-	-	-	0.21
30	9:13382993-13382993	intron_variant	MODIFIER	STAU2	ENSECAG00000000260	Transcript	ENSECAT00000055477.3	protein_coding	-	10/10	-	-	-	-	-	rs1140328269	T	C	-	1	-	VGNC	-	-	-	-	-	0.21
30	9:13382993-13382993	intron_variant	MODIFIER	STAU2	ENSECAG00000000260	Transcript	ENSECAT00000063627.2	protein_coding	-	14/15	-	-	-	-	-	rs1140328269	T	C	-	1	-	VGNC	-	-	-	-	-	0.21
30	9:13382993-13382993	intron_variant	MODIFIER	STAU2	ENSECAG00000000260	Transcript	ENSECAT00000077337.2	protein_coding	-	13/14	-	-	-	-	-	rs1140328269	T	C	-	1	-	VGNC	-	-	-	-	-	0.21
31	9:13385115-13385115	intron_variant	MODIFIER	STAU2	ENSECAG00000000260	Transcript	ENSECAT00000000223.4	protein_coding	-	14/15	-	-	-	-	-	rs395276756	T	C	-	1	-	VGNC	-	-	-	-	-	-1.08
31	9:13385115-13385115	intron_variant	MODIFIER	STAU2	ENSECAG00000000260	Transcript	ENSECAT00000055477.3	protein_coding	-	10/10	-	-	-	-	-	rs395276756	T	C	-	1	-	VGNC	-	-	-	-	-	-1.08
31	9:13385115-13385115	intron_variant	MODIFIER	STAU2	ENSECAG00000000260	Transcript	ENSECAT00000063627.2	protein_coding	-	14/15	-	-	-	-	-	rs395276756	T	C	-	1	-	VGNC	-	-	-	-	-	-1.08
31	9:13385115-13385115	intron_variant	MODIFIER	STAU2	ENSECAG00000000260	Transcript	ENSECAT00000077337.2	protein_coding	-	13/14	-	-	-	-	-	rs395276756	T	C	-	1	-	VGNC	-	-	-	-	-	-1.08
32	9:13406100-13406100	intron_variant	MODIFIER	STAU2	ENSECAG00000000260	Transcript	ENSECAT00000000223.4	protein_coding	-	14/15	-	-	-	-	-	rs3433039604	-	AG	-	1	-	VGNC	-	-	-	-	-	1.24
32	9:13406100-13406100	intron_variant	MODIFIER	STAU2	ENSECAG00000000260	Transcript	ENSECAT00000055477.3	protein_coding	-	10/10	-	-	-	-	-	rs3433039604	-	AG	-	1	-	VGNC	-	-	-	-	-	1.24
32	9:13406100-13406100	intron_variant	MODIFIER	STAU2	ENSECAG00000000260	Transcript	ENSECAT00000063627.2	protein_coding	-	14/15	-	-	-	-	-	rs3433039604	-	AG	-	1	-	VGNC	-	-	-	-	-	1.24
32	9:13406100-13406100	intron_variant	MODIFIER	STAU2	ENSECAG00000000260	Transcript	ENSECAT00000077337.2	protein_coding	-	13/14	-	-	-	-	-	rs3433039604	-	AG	-	1	-	VGNC	-	-	-	-	-	1.24
33	9:13412789-13412789	intron_variant	MODIFIER	STAU2	ENSECAG00000000260	Transcript	ENSECAT00000000223.4	protein_coding	-	14/15	-	-	-	-	-	rs396308844	G	A	-	1	-	VGNC	-	-	-	-	-	-1.41
33	9:13412789-13412789	intron_variant	MODIFIER	STAU2	ENSECAG00000000260	Transcript	ENSECAT00000055477.3	protein_coding	-	10/10	-	-	-	-	-	rs396308844	G	A	-	1	-	VGNC	-	-	-	-	-	-1.41
33	9:13412789-13412789	intron_variant	MODIFIER	STAU2	ENSECAG00000000260	Transcript	ENSECAT00000063627.2	protein_coding	-	14/15	-	-	-	-	-	rs396308844	G	A	-	1	-	VGNC	-	-	-	-	-	-1.41
33	9:13412789-13412789	intron_variant	MODIFIER	STAU2	ENSECAG00000000260	Transcript	ENSECAT00000077337.2	protein_coding	-	13/14	-	-	-	-	-	rs396308844	G	A	-	1	-	VGNC	-	-	-	-	-	-1.41
34	9:13416183-13416183	intron_variant	MODIFIER	STAU2	ENSECAG00000000260	Transcript	ENSECAT00000000223.4	protein_coding	-	14/15	-	-	-	-	-	rs394994930	G	A	-	1	-	VGNC	-	-	-	-	-	-0.35
34	9:13416183-13416183	intron_variant	MODIFIER	STAU2	ENSECAG00000000260	Transcript	ENSECAT00000055477.3	protein_coding	-	10/10	-	-	-	-	-	rs394994930	G	A	-	1	-	VGNC	-	-	-	-	-	-0.35
34	9:13416183-13416183	intron_variant	MODIFIER	STAU2	ENSECAG00000000260	Transcript	ENSECAT00000063627.2	protein_coding	-	14/15	-	-	-	-	-	rs394994930	G	A	-	1	-	VGNC	-	-	-	-	-	-0.35
34	9:13416183-13416183	intron_variant	MODIFIER	STAU2	ENSECAG00000000260	Transcript	ENSECAT00000077337.2	protein_coding	-	13/14	-	-	-	-	-	rs394994930	G	A	-	1	-	VGNC	-	-	-	-	-	-0.35
35	9:13437639-13437639	intron_variant	MODIFIER	STAU2	ENSECAG00000000260	Transcript	ENSECAT00000000223.4	protein_coding	-	14/15	-	-	-	-	-	rs394560082	A	G	-	1	-	VGNC	-	-	-	-	-	0.53
35	9:13437639-13437639	intron_variant	MODIFIER	STAU2	ENSECAG00000000260	Transcript	ENSECAT00000055477.3	protein_coding	-	10/10	-	-	-	-	-	rs394560082	A	G	-	1	-	VGNC	-	-	-	-	-	0.53
35	9:13437639-13437639	intron_variant	MODIFIER	STAU2	ENSECAG00000000260	Transcript	ENSECAT00000063627.2	protein_coding	-	14/15	-	-	-	-	-	rs394560082	A	G	-	1	-	VGNC	-	-	-	-	-	0.53
35	9:13437639-13437639	intron_variant	MODIFIER	STAU2	ENSECAG00000000260	Transcript	ENSECAT00000077337.2	protein_coding	-	13/14	-	-	-	-	-	rs394560082	A	G	-	1	-	VGNC	-	-	-	-	-	0.53
36	9:13439813-13439813	intron_variant	MODIFIER	STAU2	ENSECAG00000000260	Transcript	ENSECAT00000000223.4	protein_coding	-	14/15	-	-	-	-	-	rs394386067	C	T	-	1	-	VGNC	-	-	-	-	-	-0.27
36	9:13439813-13439813	intron_variant	MODIFIER	STAU2	ENSECAG00000000260	Transcript	ENSECAT00000055477.3	protein_coding	-	10/10	-	-	-	-	-	rs394386067	C	T	-	1	-	VGNC	-	-	-	-	-	-0.27
36	9:13439813-13439813	intron_variant	MODIFIER	STAU2	ENSECAG00000000260	Transcript	ENSECAT00000063627.2	protein_coding	-	14/15	-	-	-	-	-	rs394386067	C	T	-	1	-	VGNC	-	-	-	-	-	-0.27
36	9:13439813-13439813	intron_variant	MODIFIER	STAU2	ENSECAG00000000260	Transcript	ENSECAT00000077337.2	protein_coding	-	13/14	-	-	-	-	-	rs394386067	C	T	-	1	-	VGNC	-	-	-	-	-	-0.27
37	9:13440620-13440620	intron_variant	MODIFIER	STAU2	ENSECAG00000000260	Transcript	ENSECAT00000000223.4	protein_coding	-	14/15	-	-	-	-	-	rs396678054	T	G	-	1	-	VGNC	-	-	-	-	-	0.03
37	9:13440620-13440620	intron_variant	MODIFIER	STAU2	ENSECAG00000000260	Transcript	ENSECAT00000055477.3	protein_coding	-	10/10	-	-	-	-	-	rs396678054	T	G	-	1	-	VGNC	-	-	-	-	-	0.03
37	9:13440620-13440620	intron_variant	MODIFIER	STAU2	ENSECAG00000000260	Transcript	ENSECAT00000063627.2	protein_coding	-	14/15	-	-	-	-	-	rs396678054	T	G	-	1	-	VGNC	-	-	-	-	-	0.03
37	9:13440620-13440620	intron_variant	MODIFIER	STAU2	ENSECAG00000000260	Transcript	ENSECAT00000077337.2	protein_coding	-	13/14	-	-	-	-	-	rs396678054	T	G	-	1	-	VGNC	-	-	-	-	-	0.03
38	9:13440942-13440942	intron_variant	MODIFIER	STAU2	ENSECAG00000000260	Transcript	ENSECAT00000000223.4	protein_coding	-	14/15	-	-	-	-	-	rs395020223	C	G	-	1	-	VGNC	-	-	-	-	-	-5.44
38	9:13440942-13440942	intron_variant	MODIFIER	STAU2	ENSECAG00000000260	Transcript	ENSECAT00000055477.3	protein_coding	-	10/10	-	-	-	-	-	rs395020223	C	G	-	1	-	VGNC	-	-	-	-	-	-5.44
38	9:13440942-13440942	intron_variant	MODIFIER	STAU2	ENSECAG00000000260	Transcript	ENSECAT00000063627.2	protein_coding	-	14/15	-	-	-	-	-	rs395020223	C	G	-	1	-	VGNC	-	-	-	-	-	-5.44
38	9:13440942-13440942	intron_variant	MODIFIER	STAU2	ENSECAG00000000260	Transcript	ENSECAT00000077337.2	protein_coding	-	13/14	-	-	-	-	-	rs395020223	C	G	-	1	-	VGNC	-	-	-	-	-	-5.44
39	9:13448796-13448796	intron_variant	MODIFIER	STAU2	ENSECAG00000000260	Transcript	ENSECAT00000000223.4	protein_coding	-	14/15	-	-	-	-	-	rs394925225	C	G	-	1	-	VGNC	-	-	-	-	-	-2.7
39	9:13448796-13448796	intron_variant	MODIFIER	STAU2	ENSECAG00000000260	Transcript	ENSECAT00000055477.3	protein_coding	-	10/10	-	-	-	-	-	rs394925225	C	G	-	1	-	VGNC	-	-	-	-	-	-2.7
39	9:13448796-13448796	intron_variant	MODIFIER	STAU2	ENSECAG00000000260	Transcript	ENSECAT00000063627.2	protein_coding	-	14/15	-	-	-	-	-	rs394925225	C	G	-	1	-	VGNC	-	-	-	-	-	-2.7
39	9:13448796-13448796	intron_variant	MODIFIER	STAU2	ENSECAG00000000260	Transcript	ENSECAT00000077337.2	protein_coding	-	13/14	-	-	-	-	-	rs394925225	C	G	-	1	-	VGNC	-	-	-	-	-	-2.7

## Sheet: Table S3
Table S3. A list of all variants in LD > 0.8 with the RELN top SNP (4:4,228,503) previously identified in a GWA study.
Variant no	Variant genomic position	Variant id	r2 with SNP (4:4,228,503)	Class	Ref. allele	Alt. allele
1	4222615	rs395364151	1	SNPa	A	C
2	4224221	rs1145699384	1	SNP	C	T
3	4224240	rs3101690850	1	indel	A	ATTTAT
4	4224738	rs393806000	0.9	SNP	A	G
5	4224956	rs3434195117	0.95	indel	G	GCCCTT
6	4224958	rs3430280667	0.95	indel	C	CTGCTGAGTCTGTAT
7	4225490	rs396681833	0.91	SNP	T	C
8	4225641	rs394765608	0.95	SNP	T	C
9	4225986	rs1146090812	0.95	SNP	T	A
10	4226251	rs1145472953	1	SNP	C	T
11	4226324	rs1144610964	1	SNP	C	T
12	4226638	rs1151465718	0.95	SNP	C	T
13	4226712	rs1138499539	0.95	SNP	T	C
14	4226720	rs395383293	0.95	SNP	C	T
15	4226757	rs397044602	0.91	SNP	T	C
16	4226952	rs395874537	1	SNP	A	G
17	4226977	rs396805265	1	SNP	A	G
18	4227084	rs394287199	0.95	SNP	C	T
19	4227303	rs3106146501	0.88	indel	CA	C
20	4227333	rs395607231	0.95	SNP	A	T
21	4227446	rs1151006430	0.91	SNP	G	A
22	4227555	rs1144272275	0.95	SNP	T	C
23	4228237	rs69576241	1	SNP	A	G
24	4228503	rs69576243	-	SNPa	A	C
a SNPs previously identified in the GWA study

## Sheet: Table S4
Table S4. Variant effect predictor (VEP) results and GERP scores for the RELN haplotype.
Var no	Location	Consequence	IMPACT	SYMBOL	Gene	Feature_type	Feature	BIOTYPE	EXON	INTRON	cDNA_position	CDS_position	Protein_position	Amino_acids	Codons	Existing_variation	REF_ALLELE	ALT_ALLELE	DISTANCE	STRAND	FLAGS	SYMBOL_SOURCE	HGNC_ID	MANE_SELECT	TSL	APPRIS	SIFT	GERP
1	4:4222615-4222615	intron_variant	MODIFIER	RELN	ENSECAG00000020468	Transcript	ENSECAT00000022978.4	protein_coding	-	28/65	-	-	-	-	-	rs395364151	A	C	-	-1	-	VGNC	-	-	-	-	-	-1.17
1	4:4222615-4222615	intron_variant	MODIFIER	RELN	ENSECAG00000020468	Transcript	ENSECAT00000023003.4	protein_coding	-	27/62	-	-	-	-	-	rs395364151	A	C	-	-1	-	VGNC	-	-	-	-	-	-1.17
1	4:4222615-4222615	intron_variant	MODIFIER	RELN	ENSECAG00000020468	Transcript	ENSECAT00000023040.4	protein_coding	-	27/62	-	-	-	-	-	rs395364151	A	C	-	-1	-	VGNC	-	-	-	-	-	-1.17
1	4:4222615-4222615	intron_variant	MODIFIER	RELN	ENSECAG00000020468	Transcript	ENSECAT00000109066.1	protein_coding	-	28/64	-	-	-	-	-	rs395364151	A	C	-	-1	-	VGNC	-	-	-	-	-	-1.17
1	4:4222615-4222615	intron_variant	MODIFIER	RELN	ENSECAG00000020468	Transcript	ENSECAT00000134941.1	protein_coding	-	28/64	-	-	-	-	-	rs395364151	A	C	-	-1	-	VGNC	-	-	-	-	-	-1.17
2	4:4224221-4224221	intron_variant	MODIFIER	RELN	ENSECAG00000020468	Transcript	ENSECAT00000023003.4	protein_coding	-	27/62	-	-	-	-	-	rs1145699384	C	T	-	-1	-	VGNC	-	-	-	-	-	-0.85
2	4:4224221-4224221	intron_variant	MODIFIER	RELN	ENSECAG00000020468	Transcript	ENSECAT00000023040.4	protein_coding	-	27/62	-	-	-	-	-	rs1145699384	C	T	-	-1	-	VGNC	-	-	-	-	-	-0.85
2	4:4224221-4224221	intron_variant	MODIFIER	RELN	ENSECAG00000020468	Transcript	ENSECAT00000109066.1	protein_coding	-	28/64	-	-	-	-	-	rs1145699384	C	T	-	-1	-	VGNC	-	-	-	-	-	-0.85
2	4:4224221-4224221	intron_variant	MODIFIER	RELN	ENSECAG00000020468	Transcript	ENSECAT00000134941.1	protein_coding	-	28/64	-	-	-	-	-	rs1145699384	C	T	-	-1	-	VGNC	-	-	-	-	-	-0.85
3	4:4224240-4224240	intron_variant	MODIFIER	RELN	ENSECAG00000020468	Transcript	ENSECAT00000022978.4	protein_coding	-	28/65	-	-	-	-	-	rs3101690850	-	TTTAT	-	-1	-	VGNC	-	-	-	-	-	-
3	4:4224240-4224240	intron_variant	MODIFIER	RELN	ENSECAG00000020468	Transcript	ENSECAT00000023003.4	protein_coding	-	27/62	-	-	-	-	-	rs3101690850	-	TTTAT	-	-1	-	VGNC	-	-	-	-	-	-
3	4:4224240-4224240	intron_variant	MODIFIER	RELN	ENSECAG00000020468	Transcript	ENSECAT00000023040.4	protein_coding	-	27/62	-	-	-	-	-	rs3101690850	-	TTTAT	-	-1	-	VGNC	-	-	-	-	-	-
3	4:4224240-4224240	intron_variant	MODIFIER	RELN	ENSECAG00000020468	Transcript	ENSECAT00000109066.1	protein_coding	-	28/64	-	-	-	-	-	rs3101690850	-	TTTAT	-	-1	-	VGNC	-	-	-	-	-	-
3	4:4224240-4224240	intron_variant	MODIFIER	RELN	ENSECAG00000020468	Transcript	ENSECAT00000134941.1	protein_coding	-	28/64	-	-	-	-	-	rs3101690850	-	TTTAT	-	-1	-	VGNC	-	-	-	-	-	-
4	4:4224738-4224738	synonymous_variant	LOW	RELN	ENSECAG00000020468	Transcript	ENSECAT00000022978.4	protein_coding	28/66	-	4375	4050	1350	N	aaT/aaC	rs393806000	A	G	-	-1	-	VGNC	-	-	-	-	-	-2.48
4	4:4224738-4224738	synonymous_variant	LOW	RELN	ENSECAG00000020468	Transcript	ENSECAT00000023003.4	protein_coding	27/63	-	3830	3771	1257	N	aaT/aaC	rs393806000	A	G	-	-1	-	VGNC	-	-	-	-	-	-2.48
4	4:4224738-4224738	synonymous_variant	LOW	RELN	ENSECAG00000020468	Transcript	ENSECAT00000023040.4	protein_coding	27/63	-	3824	3708	1236	N	aaT/aaC	rs393806000	A	G	-	-1	-	VGNC	-	-	-	-	-	-2.48
4	4:4224738-4224738	synonymous_variant	LOW	RELN	ENSECAG00000020468	Transcript	ENSECAT00000109066.1	protein_coding	28/65	-	15223	3837	1279	N	aaT/aaC	rs393806000	A	G	-	-1	-	VGNC	-	-	-	-	-	-2.48
4	4:4224738-4224738	synonymous_variant	LOW	RELN	ENSECAG00000020468	Transcript	ENSECAT00000134941.1	protein_coding	28/65	-	4079	4050	1350	N	aaT/aaC	rs393806000	A	G	-	-1	-	VGNC	-	-	-	-	-	-2.48
5	4:4224956-4224956	intron_variant	MODIFIER	RELN	ENSECAG00000020468	Transcript	ENSECAT00000022978.4	protein_coding	-	27/65	-	-	-	-	-	rs3434195117	-	CCCTT	-	-1	-	VGNC	-	-	-	-	-	2.72
5	4:4224956-4224956	intron_variant	MODIFIER	RELN	ENSECAG00000020468	Transcript	ENSECAT00000023003.4	protein_coding	-	26/62	-	-	-	-	-	rs3434195117	-	CCCTT	-	-1	-	VGNC	-	-	-	-	-	2.72
5	4:4224956-4224956	intron_variant	MODIFIER	RELN	ENSECAG00000020468	Transcript	ENSECAT00000023040.4	protein_coding	-	26/62	-	-	-	-	-	rs3434195117	-	CCCTT	-	-1	-	VGNC	-	-	-	-	-	2.72
5	4:4224956-4224956	intron_variant	MODIFIER	RELN	ENSECAG00000020468	Transcript	ENSECAT00000109066.1	protein_coding	-	27/64	-	-	-	-	-	rs3434195117	-	CCCTT	-	-1	-	VGNC	-	-	-	-	-	2.72
5	4:4224956-4224956	intron_variant	MODIFIER	RELN	ENSECAG00000020468	Transcript	ENSECAT00000134941.1	protein_coding	-	27/64	-	-	-	-	-	rs3434195117	-	CCCTT	-	-1	-	VGNC	-	-	-	-	-	2.72
6	4:4224958-4224958	intron_variant	MODIFIER	RELN	ENSECAG00000020468	Transcript	ENSECAT00000022978.4	protein_coding	-	27/65	-	-	-	-	-	rs3430280667	-	TGCTGAGTCTGTAT	-	-1	-	VGNC	-	-	-	-	-	0.89
6	4:4224958-4224958	intron_variant	MODIFIER	RELN	ENSECAG00000020468	Transcript	ENSECAT00000023003.4	protein_coding	-	26/62	-	-	-	-	-	rs3430280667	-	TGCTGAGTCTGTAT	-	-1	-	VGNC	-	-	-	-	-	0.89
6	4:4224958-4224958	intron_variant	MODIFIER	RELN	ENSECAG00000020468	Transcript	ENSECAT00000023040.4	protein_coding	-	26/62	-	-	-	-	-	rs3430280667	-	TGCTGAGTCTGTAT	-	-1	-	VGNC	-	-	-	-	-	0.89
6	4:4224958-4224958	intron_variant	MODIFIER	RELN	ENSECAG00000020468	Transcript	ENSECAT00000109066.1	protein_coding	-	27/64	-	-	-	-	-	rs3430280667	-	TGCTGAGTCTGTAT	-	-1	-	VGNC	-	-	-	-	-	0.89
6	4:4224958-4224958	intron_variant	MODIFIER	RELN	ENSECAG00000020468	Transcript	ENSECAT00000134941.1	protein_coding	-	27/64	-	-	-	-	-	rs3430280667	-	TGCTGAGTCTGTAT	-	-1	-	VGNC	-	-	-	-	-	0.89
7	4:4225490-4225490	intron_variant	MODIFIER	RELN	ENSECAG00000020468	Transcript	ENSECAT00000022978.4	protein_coding	-	27/65	-	-	-	-	-	rs396681833	T	C	-	-1	-	VGNC	-	-	-	-	-	-5.43
7	4:4225490-4225490	intron_variant	MODIFIER	RELN	ENSECAG00000020468	Transcript	ENSECAT00000023003.4	protein_coding	-	26/62	-	-	-	-	-	rs396681833	T	C	-	-1	-	VGNC	-	-	-	-	-	-5.43
7	4:4225490-4225490	intron_variant	MODIFIER	RELN	ENSECAG00000020468	Transcript	ENSECAT00000023040.4	protein_coding	-	26/62	-	-	-	-	-	rs396681833	T	C	-	-1	-	VGNC	-	-	-	-	-	-5.43
7	4:4225490-4225490	intron_variant	MODIFIER	RELN	ENSECAG00000020468	Transcript	ENSECAT00000109066.1	protein_coding	-	27/64	-	-	-	-	-	rs396681833	T	C	-	-1	-	VGNC	-	-	-	-	-	-5.43
7	4:4225490-4225490	intron_variant	MODIFIER	RELN	ENSECAG00000020468	Transcript	ENSECAT00000134941.1	protein_coding	-	27/64	-	-	-	-	-	rs396681833	T	C	-	-1	-	VGNC	-	-	-	-	-	-5.43
8	4:4225641-4225641	intron_variant	MODIFIER	RELN	ENSECAG00000020468	Transcript	ENSECAT00000022978.4	protein_coding	-	27/65	-	-	-	-	-	rs394765608	T	C	-	-1	-	VGNC	-	-	-	-	-	-
8	4:4225641-4225641	intron_variant	MODIFIER	RELN	ENSECAG00000020468	Transcript	ENSECAT00000023003.4	protein_coding	-	26/62	-	-	-	-	-	rs394765608	T	C	-	-1	-	VGNC	-	-	-	-	-	-
8	4:4225641-4225641	intron_variant	MODIFIER	RELN	ENSECAG00000020468	Transcript	ENSECAT00000023040.4	protein_coding	-	26/62	-	-	-	-	-	rs394765608	T	C	-	-1	-	VGNC	-	-	-	-	-	-
8	4:4225641-4225641	intron_variant	MODIFIER	RELN	ENSECAG00000020468	Transcript	ENSECAT00000109066.1	protein_coding	-	27/64	-	-	-	-	-	rs394765608	T	C	-	-1	-	VGNC	-	-	-	-	-	-
8	4:4225641-4225641	intron_variant	MODIFIER	RELN	ENSECAG00000020468	Transcript	ENSECAT00000134941.1	protein_coding	-	27/64	-	-	-	-	-	rs394765608	T	C	-	-1	-	VGNC	-	-	-	-	-	-
9	4:4225986-4225986	intron_variant	MODIFIER	RELN	ENSECAG00000020468	Transcript	ENSECAT00000022978.4	protein_coding	-	27/65	-	-	-	-	-	rs1146090812	T	A	-	-1	-	VGNC	-	-	-	-	-	-2.07
9	4:4225986-4225986	intron_variant	MODIFIER	RELN	ENSECAG00000020468	Transcript	ENSECAT00000023003.4	protein_coding	-	26/62	-	-	-	-	-	rs1146090812	T	A	-	-1	-	VGNC	-	-	-	-	-	-2.07
9	4:4225986-4225986	intron_variant	MODIFIER	RELN	ENSECAG00000020468	Transcript	ENSECAT00000023040.4	protein_coding	-	26/62	-	-	-	-	-	rs1146090812	T	A	-	-1	-	VGNC	-	-	-	-	-	-2.07
9	4:4225986-4225986	intron_variant	MODIFIER	RELN	ENSECAG00000020468	Transcript	ENSECAT00000109066.1	protein_coding	-	27/64	-	-	-	-	-	rs1146090812	T	A	-	-1	-	VGNC	-	-	-	-	-	-2.07
9	4:4225986-4225986	intron_variant	MODIFIER	RELN	ENSECAG00000020468	Transcript	ENSECAT00000134941.1	protein_coding	-	27/64	-	-	-	-	-	rs1146090812	T	A	-	-1	-	VGNC	-	-	-	-	-	-2.07
10	4:4226251-4226251	intron_variant	MODIFIER	RELN	ENSECAG00000020468	Transcript	ENSECAT00000022978.4	protein_coding	-	27/65	-	-	-	-	-	rs1145472953	C	T	-	-1	-	VGNC	-	-	-	-	-	-2.79
10	4:4226251-4226251	intron_variant	MODIFIER	RELN	ENSECAG00000020468	Transcript	ENSECAT00000023003.4	protein_coding	-	26/62	-	-	-	-	-	rs1145472953	C	T	-	-1	-	VGNC	-	-	-	-	-	-2.79
10	4:4226251-4226251	intron_variant	MODIFIER	RELN	ENSECAG00000020468	Transcript	ENSECAT00000023040.4	protein_coding	-	26/62	-	-	-	-	-	rs1145472953	C	T	-	-1	-	VGNC	-	-	-	-	-	-2.79
10	4:4226251-4226251	intron_variant	MODIFIER	RELN	ENSECAG00000020468	Transcript	ENSECAT00000109066.1	protein_coding	-	27/64	-	-	-	-	-	rs1145472953	C	T	-	-1	-	VGNC	-	-	-	-	-	-2.79
10	4:4226251-4226251	intron_variant	MODIFIER	RELN	ENSECAG00000020468	Transcript	ENSECAT00000134941.1	protein_coding	-	27/64	-	-	-	-	-	rs1145472953	C	T	-	-1	-	VGNC	-	-	-	-	-	-2.79
11	4:4226324-4226324	intron_variant	MODIFIER	RELN	ENSECAG00000020468	Transcript	ENSECAT00000022978.4	protein_coding	-	27/65	-	-	-	-	-	rs1144610964	C	T	-	-1	-	VGNC	-	-	-	-	-	-5.45
11	4:4226324-4226324	intron_variant	MODIFIER	RELN	ENSECAG00000020468	Transcript	ENSECAT00000023003.4	protein_coding	-	26/62	-	-	-	-	-	rs1144610964	C	T	-	-1	-	VGNC	-	-	-	-	-	-5.45
11	4:4226324-4226324	intron_variant	MODIFIER	RELN	ENSECAG00000020468	Transcript	ENSECAT00000023040.4	protein_coding	-	26/62	-	-	-	-	-	rs1144610964	C	T	-	-1	-	VGNC	-	-	-	-	-	-5.45
11	4:4226324-4226324	intron_variant	MODIFIER	RELN	ENSECAG00000020468	Transcript	ENSECAT00000109066.1	protein_coding	-	27/64	-	-	-	-	-	rs1144610964	C	T	-	-1	-	VGNC	-	-	-	-	-	-5.45
11	4:4226324-4226324	intron_variant	MODIFIER	RELN	ENSECAG00000020468	Transcript	ENSECAT00000134941.1	protein_coding	-	27/64	-	-	-	-	-	rs1144610964	C	T	-	-1	-	VGNC	-	-	-	-	-	-5.45
12	4:4226638-4226638	intron_variant	MODIFIER	RELN	ENSECAG00000020468	Transcript	ENSECAT00000022978.4	protein_coding	-	27/65	-	-	-	-	-	rs1151465718	C	T	-	-1	-	VGNC	-	-	-	-	-	1.23
12	4:4226638-4226638	intron_variant	MODIFIER	RELN	ENSECAG00000020468	Transcript	ENSECAT00000023003.4	protein_coding	-	26/62	-	-	-	-	-	rs1151465718	C	T	-	-1	-	VGNC	-	-	-	-	-	1.23
12	4:4226638-4226638	intron_variant	MODIFIER	RELN	ENSECAG00000020468	Transcript	ENSECAT00000023040.4	protein_coding	-	26/62	-	-	-	-	-	rs1151465718	C	T	-	-1	-	VGNC	-	-	-	-	-	1.23
12	4:4226638-4226638	intron_variant	MODIFIER	RELN	ENSECAG00000020468	Transcript	ENSECAT00000109066.1	protein_coding	-	27/64	-	-	-	-	-	rs1151465718	C	T	-	-1	-	VGNC	-	-	-	-	-	1.23
12	4:4226638-4226638	intron_variant	MODIFIER	RELN	ENSECAG00000020468	Transcript	ENSECAT00000134941.1	protein_coding	-	27/64	-	-	-	-	-	rs1151465718	C	T	-	-1	-	VGNC	-	-	-	-	-	1.23
13	4:4226712-4226712	intron_variant	MODIFIER	RELN	ENSECAG00000020468	Transcript	ENSECAT00000022978.4	protein_coding	-	27/65	-	-	-	-	-	rs1138499539	T	C	-	-1	-	VGNC	-	-	-	-	-	-2.32
13	4:4226712-4226712	intron_variant	MODIFIER	RELN	ENSECAG00000020468	Transcript	ENSECAT00000023003.4	protein_coding	-	26/62	-	-	-	-	-	rs1138499539	T	C	-	-1	-	VGNC	-	-	-	-	-	-2.32
13	4:4226712-4226712	intron_variant	MODIFIER	RELN	ENSECAG00000020468	Transcript	ENSECAT00000023040.4	protein_coding	-	26/62	-	-	-	-	-	rs1138499539	T	C	-	-1	-	VGNC	-	-	-	-	-	-2.32
13	4:4226712-4226712	intron_variant	MODIFIER	RELN	ENSECAG00000020468	Transcript	ENSECAT00000109066.1	protein_coding	-	27/64	-	-	-	-	-	rs1138499539	T	C	-	-1	-	VGNC	-	-	-	-	-	-2.32
13	4:4226712-4226712	intron_variant	MODIFIER	RELN	ENSECAG00000020468	Transcript	ENSECAT00000134941.1	protein_coding	-	27/64	-	-	-	-	-	rs1138499539	T	C	-	-1	-	VGNC	-	-	-	-	-	-2.32
14	4:4226720-4226720	intron_variant	MODIFIER	RELN	ENSECAG00000020468	Transcript	ENSECAT00000022978.4	protein_coding	-	27/65	-	-	-	-	-	rs395383293	C	T	-	-1	-	VGNC	-	-	-	-	-	-1.79
14	4:4226720-4226720	intron_variant	MODIFIER	RELN	ENSECAG00000020468	Transcript	ENSECAT00000023003.4	protein_coding	-	26/62	-	-	-	-	-	rs395383293	C	T	-	-1	-	VGNC	-	-	-	-	-	-1.79
14	4:4226720-4226720	intron_variant	MODIFIER	RELN	ENSECAG00000020468	Transcript	ENSECAT00000023040.4	protein_coding	-	26/62	-	-	-	-	-	rs395383293	C	T	-	-1	-	VGNC	-	-	-	-	-	-1.79
14	4:4226720-4226720	intron_variant	MODIFIER	RELN	ENSECAG00000020468	Transcript	ENSECAT00000109066.1	protein_coding	-	27/64	-	-	-	-	-	rs395383293	C	T	-	-1	-	VGNC	-	-	-	-	-	-1.79
14	4:4226720-4226720	intron_variant	MODIFIER	RELN	ENSECAG00000020468	Transcript	ENSECAT00000134941.1	protein_coding	-	27/64	-	-	-	-	-	rs395383293	C	T	-	-1	-	VGNC	-	-	-	-	-	-1.79
15	4:4226757-4226757	intron_variant	MODIFIER	RELN	ENSECAG00000020468	Transcript	ENSECAT00000022978.4	protein_coding	-	27/65	-	-	-	-	-	rs397044602	T	C	-	-1	-	VGNC	-	-	-	-	-	-4.61
15	4:4226757-4226757	intron_variant	MODIFIER	RELN	ENSECAG00000020468	Transcript	ENSECAT00000023003.4	protein_coding	-	26/62	-	-	-	-	-	rs397044602	T	C	-	-1	-	VGNC	-	-	-	-	-	-4.61
15	4:4226757-4226757	intron_variant	MODIFIER	RELN	ENSECAG00000020468	Transcript	ENSECAT00000023040.4	protein_coding	-	26/62	-	-	-	-	-	rs397044602	T	C	-	-1	-	VGNC	-	-	-	-	-	-4.61
15	4:4226757-4226757	intron_variant	MODIFIER	RELN	ENSECAG00000020468	Transcript	ENSECAT00000109066.1	protein_coding	-	27/64	-	-	-	-	-	rs397044602	T	C	-	-1	-	VGNC	-	-	-	-	-	-4.61
15	4:4226757-4226757	intron_variant	MODIFIER	RELN	ENSECAG00000020468	Transcript	ENSECAT00000134941.1	protein_coding	-	27/64	-	-	-	-	-	rs397044602	T	C	-	-1	-	VGNC	-	-	-	-	-	-4.61
16	4:4226952-4226952	intron_variant	MODIFIER	RELN	ENSECAG00000020468	Transcript	ENSECAT00000022978.4	protein_coding	-	27/65	-	-	-	-	-	rs395874537	A	G	-	-1	-	VGNC	-	-	-	-	-	-
16	4:4226952-4226952	intron_variant	MODIFIER	RELN	ENSECAG00000020468	Transcript	ENSECAT00000023003.4	protein_coding	-	26/62	-	-	-	-	-	rs395874537	A	G	-	-1	-	VGNC	-	-	-	-	-	-
16	4:4226952-4226952	intron_variant	MODIFIER	RELN	ENSECAG00000020468	Transcript	ENSECAT00000023040.4	protein_coding	-	26/62	-	-	-	-	-	rs395874537	A	G	-	-1	-	VGNC	-	-	-	-	-	-
16	4:4226952-4226952	intron_variant	MODIFIER	RELN	ENSECAG00000020468	Transcript	ENSECAT00000109066.1	protein_coding	-	27/64	-	-	-	-	-	rs395874537	A	G	-	-1	-	VGNC	-	-	-	-	-	-
16	4:4226952-4226952	intron_variant	MODIFIER	RELN	ENSECAG00000020468	Transcript	ENSECAT00000134941.1	protein_coding	-	27/64	-	-	-	-	-	rs395874537	A	G	-	-1	-	VGNC	-	-	-	-	-	-
17	4:4226977-4226977	intron_variant	MODIFIER	RELN	ENSECAG00000020468	Transcript	ENSECAT00000022978.4	protein_coding	-	27/65	-	-	-	-	-	rs396805265	A	G	-	-1	-	VGNC	-	-	-	-	-	0.39
17	4:4226977-4226977	intron_variant	MODIFIER	RELN	ENSECAG00000020468	Transcript	ENSECAT00000023003.4	protein_coding	-	26/62	-	-	-	-	-	rs396805265	A	G	-	-1	-	VGNC	-	-	-	-	-	0.39
17	4:4226977-4226977	intron_variant	MODIFIER	RELN	ENSECAG00000020468	Transcript	ENSECAT00000023040.4	protein_coding	-	26/62	-	-	-	-	-	rs396805265	A	G	-	-1	-	VGNC	-	-	-	-	-	0.39
17	4:4226977-4226977	intron_variant	MODIFIER	RELN	ENSECAG00000020468	Transcript	ENSECAT00000109066.1	protein_coding	-	27/64	-	-	-	-	-	rs396805265	A	G	-	-1	-	VGNC	-	-	-	-	-	0.39
17	4:4226977-4226977	intron_variant	MODIFIER	RELN	ENSECAG00000020468	Transcript	ENSECAT00000134941.1	protein_coding	-	27/64	-	-	-	-	-	rs396805265	A	G	-	-1	-	VGNC	-	-	-	-	-	0.39
18	4:4227084-4227084	intron_variant	MODIFIER	RELN	ENSECAG00000020468	Transcript	ENSECAT00000022978.4	protein_coding	-	27/65	-	-	-	-	-	rs394287199	C	T	-	-1	-	VGNC	-	-	-	-	-	-0.38
18	4:4227084-4227084	intron_variant	MODIFIER	RELN	ENSECAG00000020468	Transcript	ENSECAT00000023003.4	protein_coding	-	26/62	-	-	-	-	-	rs394287199	C	T	-	-1	-	VGNC	-	-	-	-	-	-0.38
18	4:4227084-4227084	intron_variant	MODIFIER	RELN	ENSECAG00000020468	Transcript	ENSECAT00000023040.4	protein_coding	-	26/62	-	-	-	-	-	rs394287199	C	T	-	-1	-	VGNC	-	-	-	-	-	-0.38
18	4:4227084-4227084	intron_variant	MODIFIER	RELN	ENSECAG00000020468	Transcript	ENSECAT00000109066.1	protein_coding	-	27/64	-	-	-	-	-	rs394287199	C	T	-	-1	-	VGNC	-	-	-	-	-	-0.38
18	4:4227084-4227084	intron_variant	MODIFIER	RELN	ENSECAG00000020468	Transcript	ENSECAT00000134941.1	protein_coding	-	27/64	-	-	-	-	-	rs394287199	C	T	-	-1	-	VGNC	-	-	-	-	-	-0.38
19	4:4227303-4227304	intron_variant	MODIFIER	RELN	ENSECAG00000020468	Transcript	ENSECAT00000022978.4	protein_coding	-	27/65	-	-	-	-	-	rs3106146501	A	-	-	-1	-	VGNC	-	-	-	-	-	0.38
19	4:4227303-4227304	intron_variant	MODIFIER	RELN	ENSECAG00000020468	Transcript	ENSECAT00000023003.4	protein_coding	-	26/62	-	-	-	-	-	rs3106146501	A	-	-	-1	-	VGNC	-	-	-	-	-	0.38
19	4:4227303-4227304	intron_variant	MODIFIER	RELN	ENSECAG00000020468	Transcript	ENSECAT00000023040.4	protein_coding	-	26/62	-	-	-	-	-	rs3106146501	A	-	-	-1	-	VGNC	-	-	-	-	-	0.38
19	4:4227303-4227304	intron_variant	MODIFIER	RELN	ENSECAG00000020468	Transcript	ENSECAT00000109066.1	protein_coding	-	27/64	-	-	-	-	-	rs3106146501	A	-	-	-1	-	VGNC	-	-	-	-	-	0.38
19	4:4227303-4227304	intron_variant	MODIFIER	RELN	ENSECAG00000020468	Transcript	ENSECAT00000134941.1	protein_coding	-	27/64	-	-	-	-	-	rs3106146501	A	-	-	-1	-	VGNC	-	-	-	-	-	0.38
20	4:4227333-4227333	intron_variant	MODIFIER	RELN	ENSECAG00000020468	Transcript	ENSECAT00000022978.4	protein_coding	-	27/65	-	-	-	-	-	rs395607231	A	T	-	-1	-	VGNC	-	-	-	-	-	-0.78
20	4:4227333-4227333	intron_variant	MODIFIER	RELN	ENSECAG00000020468	Transcript	ENSECAT00000023003.4	protein_coding	-	26/62	-	-	-	-	-	rs395607231	A	T	-	-1	-	VGNC	-	-	-	-	-	-0.78
20	4:4227333-4227333	intron_variant	MODIFIER	RELN	ENSECAG00000020468	Transcript	ENSECAT00000023040.4	protein_coding	-	26/62	-	-	-	-	-	rs395607231	A	T	-	-1	-	VGNC	-	-	-	-	-	-0.78
20	4:4227333-4227333	intron_variant	MODIFIER	RELN	ENSECAG00000020468	Transcript	ENSECAT00000109066.1	protein_coding	-	27/64	-	-	-	-	-	rs395607231	A	T	-	-1	-	VGNC	-	-	-	-	-	-0.78
20	4:4227333-4227333	intron_variant	MODIFIER	RELN	ENSECAG00000020468	Transcript	ENSECAT00000134941.1	protein_coding	-	27/64	-	-	-	-	-	rs395607231	A	T	-	-1	-	VGNC	-	-	-	-	-	-0.78
21	4:4227446-4227446	intron_variant	MODIFIER	RELN	ENSECAG00000020468	Transcript	ENSECAT00000022978.4	protein_coding	-	27/65	-	-	-	-	-	rs1151006430	G	A	-	-1	-	VGNC	-	-	-	-	-	0.39
21	4:4227446-4227446	intron_variant	MODIFIER	RELN	ENSECAG00000020468	Transcript	ENSECAT00000023003.4	protein_coding	-	26/62	-	-	-	-	-	rs1151006430	G	A	-	-1	-	VGNC	-	-	-	-	-	0.39
21	4:4227446-4227446	intron_variant	MODIFIER	RELN	ENSECAG00000020468	Transcript	ENSECAT00000023040.4	protein_coding	-	26/62	-	-	-	-	-	rs1151006430	G	A	-	-1	-	VGNC	-	-	-	-	-	0.39
21	4:4227446-4227446	intron_variant	MODIFIER	RELN	ENSECAG00000020468	Transcript	ENSECAT00000109066.1	protein_coding	-	27/64	-	-	-	-	-	rs1151006430	G	A	-	-1	-	VGNC	-	-	-	-	-	0.39
21	4:4227446-4227446	intron_variant	MODIFIER	RELN	ENSECAG00000020468	Transcript	ENSECAT00000134941.1	protein_coding	-	27/64	-	-	-	-	-	rs1151006430	G	A	-	-1	-	VGNC	-	-	-	-	-	0.39
22	4:4227555-4227555	intron_variant	MODIFIER	RELN	ENSECAG00000020468	Transcript	ENSECAT00000022978.4	protein_coding	-	27/65	-	-	-	-	-	rs1144272275	T	C	-	-1	-	VGNC	-	-	-	-	-	-0.38
22	4:4227555-4227555	intron_variant	MODIFIER	RELN	ENSECAG00000020468	Transcript	ENSECAT00000023003.4	protein_coding	-	26/62	-	-	-	-	-	rs1144272275	T	C	-	-1	-	VGNC	-	-	-	-	-	-0.38
22	4:4227555-4227555	intron_variant	MODIFIER	RELN	ENSECAG00000020468	Transcript	ENSECAT00000023040.4	protein_coding	-	26/62	-	-	-	-	-	rs1144272275	T	C	-	-1	-	VGNC	-	-	-	-	-	-0.38
22	4:4227555-4227555	intron_variant	MODIFIER	RELN	ENSECAG00000020468	Transcript	ENSECAT00000109066.1	protein_coding	-	27/64	-	-	-	-	-	rs1144272275	T	C	-	-1	-	VGNC	-	-	-	-	-	-0.38
22	4:4227555-4227555	intron_variant	MODIFIER	RELN	ENSECAG00000020468	Transcript	ENSECAT00000134941.1	protein_coding	-	27/64	-	-	-	-	-	rs1144272275	T	C	-	-1	-	VGNC	-	-	-	-	-	-0.38
23	4:4228237-4228237	intron_variant	MODIFIER	RELN	ENSECAG00000020468	Transcript	ENSECAT00000022978.4	protein_coding	-	27/65	-	-	-	-	-	rs69576241	A	G	-	-1	-	VGNC	-	-	-	-	-	0.19
23	4:4228237-4228237	intron_variant	MODIFIER	RELN	ENSECAG00000020468	Transcript	ENSECAT00000023003.4	protein_coding	-	26/62	-	-	-	-	-	rs69576241	A	G	-	-1	-	VGNC	-	-	-	-	-	0.19
23	4:4228237-4228237	intron_variant	MODIFIER	RELN	ENSECAG00000020468	Transcript	ENSECAT00000023040.4	protein_coding	-	26/62	-	-	-	-	-	rs69576241	A	G	-	-1	-	VGNC	-	-	-	-	-	0.19
23	4:4228237-4228237	intron_variant	MODIFIER	RELN	ENSECAG00000020468	Transcript	ENSECAT00000109066.1	protein_coding	-	27/64	-	-	-	-	-	rs69576241	A	G	-	-1	-	VGNC	-	-	-	-	-	0.19
23	4:4228237-4228237	intron_variant	MODIFIER	RELN	ENSECAG00000020468	Transcript	ENSECAT00000134941.1	protein_coding	-	27/64	-	-	-	-	-	rs69576241	A	G	-	-1	-	VGNC	-	-	-	-	-	0.19
24	4:4228503-4228503	intron_variant	MODIFIER	RELN	ENSECAG00000020468	Transcript	ENSECAT00000022978.4	protein_coding	-	27/65	-	-	-	-	-	rs69576243	A	C	-	-1	-	VGNC	-	-	-	-	-	-0.38
24	4:4228503-4228503	intron_variant	MODIFIER	RELN	ENSECAG00000020468	Transcript	ENSECAT00000023003.4	protein_coding	-	26/62	-	-	-	-	-	rs69576243	A	C	-	-1	-	VGNC	-	-	-	-	-	-0.38
24	4:4228503-4228503	intron_variant	MODIFIER	RELN	ENSECAG00000020468	Transcript	ENSECAT00000023040.4	protein_coding	-	26/62	-	-	-	-	-	rs69576243	A	C	-	-1	-	VGNC	-	-	-	-	-	-0.38
24	4:4228503-4228503	intron_variant	MODIFIER	RELN	ENSECAG00000020468	Transcript	ENSECAT00000109066.1	protein_coding	-	27/64	-	-	-	-	-	rs69576243	A	C	-	-1	-	VGNC	-	-	-	-	-	-0.38
24	4:4228503-4228503	intron_variant	MODIFIER	RELN	ENSECAG00000020468	Transcript	ENSECAT00000134941.1	protein_coding	-	27/64	-	-	-	-	-	rs69576243	A	C	-	-1	-	VGNC	-	-	-	-	-	-0.38

## Sheet: Table S5
Table S5. Variant effect predictor (VEP) results, GERP and PhyloP scores for translated genomic coordinates from EquCab3.0 into human (GRCh38/hg38) genomic coordinate identities for the STAU2 haplotype.
Var no	Location (EquCab3.0)	Location (GRCh38/h38)	Var id	Consequence	IMPACT	SYMBOL	Gene	Feature_type	Feature	BIOTYPE	EXON	INTRON	cDNA_position	CDS_position	Protein_position	Amino_acids	Codons	Existing_variation	REF_ALLELE	ALT_ALLELE	DISTANCE	STRAND	FLAGS	SYMBOL_SOURCE	HGNC_ID	MANE_SELECT	TSL	APPRIS	SIFT	PolyPhen	GERP	Vertebrate Multiz Alignment & Conservation (100 species)	Cactus Alignment & Conservation of Zoonomia Placental mammals (241 species)	Cactus Alignment & Conservation on 447 mammal species, including Zoonomia genomes	Multiz Alignment & Conservation (470 mammals)
1	9:13198591-13198591	not translated	-	-	-	-	-	-	-	-	-	-	-	-	-	-	-	-	-	-	-	-	-	-	-	-	-	-	-	-	-	-	-	-	-
2	9:13220460-13220460	not translated	-	-	-	-	-	-	-	-	-	-	-	-	-	-	-	-	-	-	-	-	-	-	-	-	-	-	-	-	-	-	-	-	-
3	9:13222042-13222042	not translated	-	-	-	-	-	-	-	-	-	-	-	-	-	-	-	-	-	-	-	-	-	-	-	-	-	-	-	-	-	-	-	-	-
4	9:13223377-13223377	not translated	-	-	-	-	-	-	-	-	-	-	-	-	-	-	-	-	-	-	-	-	-	-	-	-	-	-	-	-	-	-	-	-	-
5	9:13234904-13234904	not translated	-	-	-	-	-	-	-	-	-	-	-	-	-	-	-	-	-	-	-	-	-	-	-	-	-	-	-	-	-	-	-	-	-
6	9:13238824-13238824	8:73640894-73640894	-	-	-	-	-	-	-	-	-	-	-	-	-	-	-	-	-	-	-	-	-	-	-	-	-	-	-	-	-	-0.165189	-1.357	-0.986	-2.617
7	9:13240693-13240693	8:73639307-73639307	-	-	-	-	-	-	-	-	-	-	-	-	-	-	-	-	-	-	-	-	-	-	-	-	-	-	-	-	-	0.386724	0.861	0.385	1.678
8	9:13271792-13271792	8:73605123-73605123	rs752965124	intron_variant	MODIFIER	STAU2	ENSG00000040341	Transcript	ENST00000355780.9	protein_coding	-	8/11	-	-	-	-	-	rs752965124	A	G	-	-1	-	HGNC	HGNC:11371	-	1	-	-	-	0.83	1.38417	0.757	0.413	1.64
8	9:13271792-13271792	8:73605123-73605123	rs752965124	intron_variant	MODIFIER	STAU2	ENSG00000040341	Transcript	ENST00000517542.5	protein_coding	-	6/9	-	-	-	-	-	rs752965124	A	G	-	-1	-	HGNC	HGNC:11371	-	2	-	-	-	0.83	1.38417	0.757	0.413	1.64
8	9:13271792-13271792	8:73605123-73605123	rs752965124	intron_variant	MODIFIER	STAU2	ENSG00000040341	Transcript	ENST00000518502.5	protein_coding	-	3/5	-	-	-	-	-	rs752965124	A	G	-	-1	cds_end_NF	HGNC	HGNC:11371	-	3	-	-	-	0.83	1.38417	0.757	0.413	1.64
8	9:13271792-13271792	8:73605123-73605123	rs752965124	intron_variant	MODIFIER	STAU2	ENSG00000040341	Transcript	ENST00000518767.5	protein_coding	-	4/7	-	-	-	-	-	rs752965124	A	G	-	-1	cds_end_NF	HGNC	HGNC:11371	-	1	-	-	-	0.83	1.38417	0.757	0.413	1.64
8	9:13271792-13271792	8:73605123-73605123	rs752965124	intron_variant,NMD_transcript_variant	MODIFIER	STAU2	ENSG00000040341	Transcript	ENST00000518981.5	nonsense_mediated_decay	-	6/10	-	-	-	-	-	rs752965124	A	G	-	-1	-	HGNC	HGNC:11371	-	2	-	-	-	0.83	1.38417	0.757	0.413	1.64
8	9:13271792-13271792	8:73605123-73605123	rs752965124	intron_variant	MODIFIER	STAU2	ENSG00000040341	Transcript	ENST00000519961.5	protein_coding	-	7/10	-	-	-	-	-	rs752965124	A	G	-	-1	-	HGNC	HGNC:11371	-	1	-	-	-	0.83	1.38417	0.757	0.413	1.64
8	9:13271792-13271792	8:73605123-73605123	rs752965124	intron_variant	MODIFIER	STAU2	ENSG00000040341	Transcript	ENST00000521210.5	protein_coding	-	7/13	-	-	-	-	-	rs752965124	A	G	-	-1	-	HGNC	HGNC:11371	-	2	-	-	-	0.83	1.38417	0.757	0.413	1.64
8	9:13271792-13271792	8:73605123-73605123	rs752965124	intron_variant	MODIFIER	STAU2	ENSG00000040341	Transcript	ENST00000521451.5	protein_coding	-	4/7	-	-	-	-	-	rs752965124	A	G	-	-1	-	HGNC	HGNC:11371	-	1	-	-	-	0.83	1.38417	0.757	0.413	1.64
8	9:13271792-13271792	8:73605123-73605123	rs752965124	intron_variant	MODIFIER	STAU2	ENSG00000040341	Transcript	ENST00000521727.5	protein_coding	-	6/9	-	-	-	-	-	rs752965124	A	G	-	-1	-	HGNC	HGNC:11371	-	5	-	-	-	0.83	1.38417	0.757	0.413	1.64
8	9:13271792-13271792	8:73605123-73605123	rs752965124	intron_variant	MODIFIER	STAU2	ENSG00000040341	Transcript	ENST00000522509.5	protein_coding	-	7/10	-	-	-	-	-	rs752965124	A	G	-	-1	-	HGNC	HGNC:11371	-	2	-	-	-	0.83	1.38417	0.757	0.413	1.64
8	9:13271792-13271792	8:73605123-73605123	rs752965124	intron_variant	MODIFIER	STAU2	ENSG00000040341	Transcript	ENST00000522695.5	protein_coding	-	6/11	-	-	-	-	-	rs752965124	A	G	-	-1	-	HGNC	HGNC:11371	-	1	-	-	-	0.83	1.38417	0.757	0.413	1.64
8	9:13271792-13271792	8:73605123-73605123	rs752965124	intron_variant	MODIFIER	STAU2	ENSG00000040341	Transcript	ENST00000523558.5	protein_coding	-	4/9	-	-	-	-	-	rs752965124	A	G	-	-1	-	HGNC	HGNC:11371	-	2	-	-	-	0.83	1.38417	0.757	0.413	1.64
8	9:13271792-13271792	8:73605123-73605123	rs752965124	intron_variant	MODIFIER	STAU2	ENSG00000040341	Transcript	ENST00000524300.6	protein_coding	-	9/14	-	-	-	-	-	rs752965124	A	G	-	-1	-	HGNC	HGNC:11371	NM_001164380.2	2	P1	-	-	0.83	1.38417	0.757	0.413	1.64
9	9:13273089-13273089	8:73603502-73603502	-	-	-	-	-	-	-	-	-	-	-	-	-	-	-	-	-	-	-	-	-	-	-	-	-	-	-	-	-	0.236268	-0.496	-0.124	-0.162
10	9:13281174-13281174	8:73593997-73593997	rs1811005266	intron_variant	MODIFIER	STAU2	ENSG00000040341	Transcript	ENST00000355780.9	protein_coding	-	10/11	-	-	-	-	-	rs1811005266	T	C	-	-1	-	HGNC	HGNC:11371	-	1	-	-	-	-6.04	-2.58009	-1.64	-2.779	0.308
10	9:13281174-13281174	8:73593997-73593997	rs1811005266	intron_variant	MODIFIER	STAU2	ENSG00000040341	Transcript	ENST00000517542.5	protein_coding	-	8/9	-	-	-	-	-	rs1811005266	T	C	-	-1	-	HGNC	HGNC:11371	-	2	-	-	-	-6.04	-2.58009	-1.64	-2.779	0.308
10	9:13281174-13281174	8:73593997-73593997	rs1811005266	intron_variant	MODIFIER	STAU2	ENSG00000040341	Transcript	ENST00000518502.5	protein_coding	-	4/5	-	-	-	-	-	rs1811005266	T	C	-	-1	cds_end_NF	HGNC	HGNC:11371	-	3	-	-	-	-6.04	-2.58009	-1.64	-2.779	0.308
10	9:13281174-13281174	8:73593997-73593997	rs1811005266	intron_variant	MODIFIER	STAU2	ENSG00000040341	Transcript	ENST00000518767.5	protein_coding	-	6/7	-	-	-	-	-	rs1811005266	T	C	-	-1	cds_end_NF	HGNC	HGNC:11371	-	1	-	-	-	-6.04	-2.58009	-1.64	-2.779	0.308
10	9:13281174-13281174	8:73593997-73593997	rs1811005266	intron_variant,NMD_transcript_variant	MODIFIER	STAU2	ENSG00000040341	Transcript	ENST00000518981.5	nonsense_mediated_decay	-	8/10	-	-	-	-	-	rs1811005266	T	C	-	-1	-	HGNC	HGNC:11371	-	2	-	-	-	-6.04	-2.58009	-1.64	-2.779	0.308
10	9:13281174-13281174	8:73593997-73593997	rs1811005266	intron_variant	MODIFIER	STAU2	ENSG00000040341	Transcript	ENST00000519961.5	protein_coding	-	9/10	-	-	-	-	-	rs1811005266	T	C	-	-1	-	HGNC	HGNC:11371	-	1	-	-	-	-6.04	-2.58009	-1.64	-2.779	0.308
10	9:13281174-13281174	8:73593997-73593997	rs1811005266	intron_variant	MODIFIER	STAU2	ENSG00000040341	Transcript	ENST00000521210.5	protein_coding	-	9/13	-	-	-	-	-	rs1811005266	T	C	-	-1	-	HGNC	HGNC:11371	-	2	-	-	-	-6.04	-2.58009	-1.64	-2.779	0.308
10	9:13281174-13281174	8:73593997-73593997	rs1811005266	intron_variant	MODIFIER	STAU2	ENSG00000040341	Transcript	ENST00000521451.5	protein_coding	-	6/7	-	-	-	-	-	rs1811005266	T	C	-	-1	-	HGNC	HGNC:11371	-	1	-	-	-	-6.04	-2.58009	-1.64	-2.779	0.308
10	9:13281174-13281174	8:73593997-73593997	rs1811005266	intron_variant	MODIFIER	STAU2	ENSG00000040341	Transcript	ENST00000521727.5	protein_coding	-	8/9	-	-	-	-	-	rs1811005266	T	C	-	-1	-	HGNC	HGNC:11371	-	5	-	-	-	-6.04	-2.58009	-1.64	-2.779	0.308
10	9:13281174-13281174	8:73593997-73593997	rs1811005266	intron_variant	MODIFIER	STAU2	ENSG00000040341	Transcript	ENST00000522509.5	protein_coding	-	9/10	-	-	-	-	-	rs1811005266	T	C	-	-1	-	HGNC	HGNC:11371	-	2	-	-	-	-6.04	-2.58009	-1.64	-2.779	0.308
10	9:13281174-13281174	8:73593997-73593997	rs1811005266	intron_variant	MODIFIER	STAU2	ENSG00000040341	Transcript	ENST00000522695.5	protein_coding	-	8/11	-	-	-	-	-	rs1811005266	T	C	-	-1	-	HGNC	HGNC:11371	-	1	-	-	-	-6.04	-2.58009	-1.64	-2.779	0.308
10	9:13281174-13281174	8:73593997-73593997	rs1811005266	downstream_gene_variant	MODIFIER	-	ENSG00000253383	Transcript	ENST00000522790.1	processed_pseudogene	-	-	-	-	-	-	-	rs1811005266	T	C	3114	1	-	-	-	-	-	-	-	-	-6.04	-2.58009	-1.64	-2.779	0.308
10	9:13281174-13281174	8:73593997-73593997	rs1811005266	intron_variant	MODIFIER	STAU2	ENSG00000040341	Transcript	ENST00000523558.5	protein_coding	-	6/9	-	-	-	-	-	rs1811005266	T	C	-	-1	-	HGNC	HGNC:11371	-	2	-	-	-	-6.04	-2.58009	-1.64	-2.779	0.308
10	9:13281174-13281174	8:73593997-73593997	rs1811005266	intron_variant	MODIFIER	STAU2	ENSG00000040341	Transcript	ENST00000524300.6	protein_coding	-	11/14	-	-	-	-	-	rs1811005266	T	C	-	-1	-	HGNC	HGNC:11371	NM_001164380.2	2	P1	-	-	-6.04	-2.58009	-1.64	-2.779	0.308
10	9:13281174-13281174	8:73593997-73593997	rs1811005266	regulatory_region_variant	MODIFIER	-	-	RegulatoryFeature	ENSR00001139678	enhancer	-	-	-	-	-	-	-	rs1811005266	T	C	-	-	-	-	-	-	-	-	-	-	-6.04	-2.58009	-1.64	-2.779	0.308
11	9:13281175-13281175	8:73593996-73593996	rs1811005108	intron_variant	MODIFIER	STAU2	ENSG00000040341	Transcript	ENST00000355780.9	protein_coding	-	10/11	-	-	-	-	-	rs1811005108	G	T	-	-1	-	HGNC	HGNC:11371	-	1	-	-	-	-6.26	-0.435961	-0.195	-0.342	-1.776
11	9:13281175-13281175	8:73593996-73593996	rs1811005108	intron_variant	MODIFIER	STAU2	ENSG00000040341	Transcript	ENST00000517542.5	protein_coding	-	8/9	-	-	-	-	-	rs1811005108	G	T	-	-1	-	HGNC	HGNC:11371	-	2	-	-	-	-6.26	-0.435961	-0.195	-0.342	-1.776
11	9:13281175-13281175	8:73593996-73593996	rs1811005108	intron_variant	MODIFIER	STAU2	ENSG00000040341	Transcript	ENST00000518502.5	protein_coding	-	4/5	-	-	-	-	-	rs1811005108	G	T	-	-1	cds_end_NF	HGNC	HGNC:11371	-	3	-	-	-	-6.26	-0.435961	-0.195	-0.342	-1.776
11	9:13281175-13281175	8:73593996-73593996	rs1811005108	intron_variant	MODIFIER	STAU2	ENSG00000040341	Transcript	ENST00000518767.5	protein_coding	-	6/7	-	-	-	-	-	rs1811005108	G	T	-	-1	cds_end_NF	HGNC	HGNC:11371	-	1	-	-	-	-6.26	-0.435961	-0.195	-0.342	-1.776
11	9:13281175-13281175	8:73593996-73593996	rs1811005108	intron_variant,NMD_transcript_variant	MODIFIER	STAU2	ENSG00000040341	Transcript	ENST00000518981.5	nonsense_mediated_decay	-	8/10	-	-	-	-	-	rs1811005108	G	T	-	-1	-	HGNC	HGNC:11371	-	2	-	-	-	-6.26	-0.435961	-0.195	-0.342	-1.776
11	9:13281175-13281175	8:73593996-73593996	rs1811005108	intron_variant	MODIFIER	STAU2	ENSG00000040341	Transcript	ENST00000519961.5	protein_coding	-	9/10	-	-	-	-	-	rs1811005108	G	T	-	-1	-	HGNC	HGNC:11371	-	1	-	-	-	-6.26	-0.435961	-0.195	-0.342	-1.776
11	9:13281175-13281175	8:73593996-73593996	rs1811005108	intron_variant	MODIFIER	STAU2	ENSG00000040341	Transcript	ENST00000521210.5	protein_coding	-	9/13	-	-	-	-	-	rs1811005108	G	T	-	-1	-	HGNC	HGNC:11371	-	2	-	-	-	-6.26	-0.435961	-0.195	-0.342	-1.776
11	9:13281175-13281175	8:73593996-73593996	rs1811005108	intron_variant	MODIFIER	STAU2	ENSG00000040341	Transcript	ENST00000521451.5	protein_coding	-	6/7	-	-	-	-	-	rs1811005108	G	T	-	-1	-	HGNC	HGNC:11371	-	1	-	-	-	-6.26	-0.435961	-0.195	-0.342	-1.776
11	9:13281175-13281175	8:73593996-73593996	rs1811005108	intron_variant	MODIFIER	STAU2	ENSG00000040341	Transcript	ENST00000521727.5	protein_coding	-	8/9	-	-	-	-	-	rs1811005108	G	T	-	-1	-	HGNC	HGNC:11371	-	5	-	-	-	-6.26	-0.435961	-0.195	-0.342	-1.776
11	9:13281175-13281175	8:73593996-73593996	rs1811005108	intron_variant	MODIFIER	STAU2	ENSG00000040341	Transcript	ENST00000522509.5	protein_coding	-	9/10	-	-	-	-	-	rs1811005108	G	T	-	-1	-	HGNC	HGNC:11371	-	2	-	-	-	-6.26	-0.435961	-0.195	-0.342	-1.776
11	9:13281175-13281175	8:73593996-73593996	rs1811005108	intron_variant	MODIFIER	STAU2	ENSG00000040341	Transcript	ENST00000522695.5	protein_coding	-	8/11	-	-	-	-	-	rs1811005108	G	T	-	-1	-	HGNC	HGNC:11371	-	1	-	-	-	-6.26	-0.435961	-0.195	-0.342	-1.776
11	9:13281175-13281175	8:73593996-73593996	rs1811005108	downstream_gene_variant	MODIFIER	-	ENSG00000253383	Transcript	ENST00000522790.1	processed_pseudogene	-	-	-	-	-	-	-	rs1811005108	G	T	3113	1	-	-	-	-	-	-	-	-	-6.26	-0.435961	-0.195	-0.342	-1.776
11	9:13281175-13281175	8:73593996-73593996	rs1811005108	intron_variant	MODIFIER	STAU2	ENSG00000040341	Transcript	ENST00000523558.5	protein_coding	-	6/9	-	-	-	-	-	rs1811005108	G	T	-	-1	-	HGNC	HGNC:11371	-	2	-	-	-	-6.26	-0.435961	-0.195	-0.342	-1.776
11	9:13281175-13281175	8:73593996-73593996	rs1811005108	intron_variant	MODIFIER	STAU2	ENSG00000040341	Transcript	ENST00000524300.6	protein_coding	-	11/14	-	-	-	-	-	rs1811005108	G	T	-	-1	-	HGNC	HGNC:11371	NM_001164380.2	2	P1	-	-	-6.26	-0.435961	-0.195	-0.342	-1.776
11	9:13281175-13281175	8:73593996-73593996	rs1811005108	regulatory_region_variant	MODIFIER	-	-	RegulatoryFeature	ENSR00001139678	enhancer	-	-	-	-	-	-	-	rs1811005108	G	T	-	-	-	-	-	-	-	-	-	-	-6.26	-0.435961	-0.195	-0.342	-1.776
12	9:13288482-13288482	not translated	-	-	-	-	-	-	-	-	-	-	-	-	-	-	-	-	-	-	-	-	-	-	-	-	-	-	-	-	-	-	-	-	-
13	9:13288880-13288880	not translated	-	-	-	-	-	-	-	-	-	-	-	-	-	-	-	-	-	-	-	-	-	-	-	-	-	-	-	-	-	-	-	-	-
14	9:13291264-13291265	not translated	-	-	-	-	-	-	-	-	-	-	-	-	-	-	-	-	-	-	-	-	-	-	-	-	-	-	-	-	-	-	-	-	-
15	9:13297692-13297692	not translated	-	-	-	-	-	-	-	-	-	-	-	-	-	-	-	-	-	-	-	-	-	-	-	-	-	-	-	-	-	-	-	-	-
16	9:13303604-13303604	8:73566598-73566598	-	-	-	-	-	-	-	-	-	-	-	-	-	-	-	-	-	-	-	-	-	-	-	-	-	-	-	-	-	0.699685	0.263	0.609	0.094
17	9:13305091-13305091	not translated	-	-	-	-	-	-	-	-	-	-	-	-	-	-	-	-	-	-	-	-	-	-	-	-	-	-	-	-	-	-	-	-	-
18	9:13319674-13319674	not translated	-	-	-	-	-	-	-	-	-	-	-	-	-	-	-	-	-	-	-	-	-	-	-	-	-	-	-	-	-	-	-	-	-
19	9:13321084-13321084	8:73554936-73554936	rs1044395014	intron_variant	MODIFIER	STAU2	ENSG00000040341	Transcript	ENST00000355780.9	protein_coding	-	11/11	-	-	-	-	-	rs1044395014	C	A	-	-1	-	HGNC	HGNC:11371	-	1	-	-	-	1.33	-0.678465	1.019	1.547	-0.814
19	9:13321084-13321084	8:73554936-73554936	rs1044395014	intron_variant	MODIFIER	STAU2	ENSG00000040341	Transcript	ENST00000355780.9	protein_coding	-	11/11	-	-	-	-	-	rs1044395014	C	T	-	-1	-	HGNC	HGNC:11371	-	1	-	-	-	1.33	-0.678465	1.019	1.547	-0.814
19	9:13321084-13321084	8:73554936-73554936	rs1044395014	intron_variant	MODIFIER	STAU2	ENSG00000040341	Transcript	ENST00000517542.5	protein_coding	-	9/9	-	-	-	-	-	rs1044395014	C	A	-	-1	-	HGNC	HGNC:11371	-	2	-	-	-	1.33	-0.678465	1.019	1.547	-0.814
19	9:13321084-13321084	8:73554936-73554936	rs1044395014	intron_variant	MODIFIER	STAU2	ENSG00000040341	Transcript	ENST00000517542.5	protein_coding	-	9/9	-	-	-	-	-	rs1044395014	C	T	-	-1	-	HGNC	HGNC:11371	-	2	-	-	-	1.33	-0.678465	1.019	1.547	-0.814
19	9:13321084-13321084	8:73554936-73554936	rs1044395014	intron_variant	MODIFIER	STAU2	ENSG00000040341	Transcript	ENST00000518502.5	protein_coding	-	5/5	-	-	-	-	-	rs1044395014	C	A	-	-1	cds_end_NF	HGNC	HGNC:11371	-	3	-	-	-	1.33	-0.678465	1.019	1.547	-0.814
19	9:13321084-13321084	8:73554936-73554936	rs1044395014	intron_variant	MODIFIER	STAU2	ENSG00000040341	Transcript	ENST00000518502.5	protein_coding	-	5/5	-	-	-	-	-	rs1044395014	C	T	-	-1	cds_end_NF	HGNC	HGNC:11371	-	3	-	-	-	1.33	-0.678465	1.019	1.547	-0.814
19	9:13321084-13321084	8:73554936-73554936	rs1044395014	intron_variant	MODIFIER	STAU2	ENSG00000040341	Transcript	ENST00000518767.5	protein_coding	-	7/7	-	-	-	-	-	rs1044395014	C	A	-	-1	cds_end_NF	HGNC	HGNC:11371	-	1	-	-	-	1.33	-0.678465	1.019	1.547	-0.814
19	9:13321084-13321084	8:73554936-73554936	rs1044395014	intron_variant	MODIFIER	STAU2	ENSG00000040341	Transcript	ENST00000518767.5	protein_coding	-	7/7	-	-	-	-	-	rs1044395014	C	T	-	-1	cds_end_NF	HGNC	HGNC:11371	-	1	-	-	-	1.33	-0.678465	1.019	1.547	-0.814
19	9:13321084-13321084	8:73554936-73554936	rs1044395014	intron_variant,NMD_transcript_variant	MODIFIER	STAU2	ENSG00000040341	Transcript	ENST00000518981.5	nonsense_mediated_decay	-	10/10	-	-	-	-	-	rs1044395014	C	A	-	-1	-	HGNC	HGNC:11371	-	2	-	-	-	1.33	-0.678465	1.019	1.547	-0.814
19	9:13321084-13321084	8:73554936-73554936	rs1044395014	intron_variant,NMD_transcript_variant	MODIFIER	STAU2	ENSG00000040341	Transcript	ENST00000518981.5	nonsense_mediated_decay	-	10/10	-	-	-	-	-	rs1044395014	C	T	-	-1	-	HGNC	HGNC:11371	-	2	-	-	-	1.33	-0.678465	1.019	1.547	-0.814
19	9:13321084-13321084	8:73554936-73554936	rs1044395014	intron_variant	MODIFIER	STAU2	ENSG00000040341	Transcript	ENST00000519961.5	protein_coding	-	10/10	-	-	-	-	-	rs1044395014	C	A	-	-1	-	HGNC	HGNC:11371	-	1	-	-	-	1.33	-0.678465	1.019	1.547	-0.814
19	9:13321084-13321084	8:73554936-73554936	rs1044395014	intron_variant	MODIFIER	STAU2	ENSG00000040341	Transcript	ENST00000519961.5	protein_coding	-	10/10	-	-	-	-	-	rs1044395014	C	T	-	-1	-	HGNC	HGNC:11371	-	1	-	-	-	1.33	-0.678465	1.019	1.547	-0.814
19	9:13321084-13321084	8:73554936-73554936	rs1044395014	intron_variant	MODIFIER	STAU2	ENSG00000040341	Transcript	ENST00000521210.5	protein_coding	-	10/13	-	-	-	-	-	rs1044395014	C	A	-	-1	-	HGNC	HGNC:11371	-	2	-	-	-	1.33	-0.678465	1.019	1.547	-0.814
19	9:13321084-13321084	8:73554936-73554936	rs1044395014	intron_variant	MODIFIER	STAU2	ENSG00000040341	Transcript	ENST00000521210.5	protein_coding	-	10/13	-	-	-	-	-	rs1044395014	C	T	-	-1	-	HGNC	HGNC:11371	-	2	-	-	-	1.33	-0.678465	1.019	1.547	-0.814
19	9:13321084-13321084	8:73554936-73554936	rs1044395014	intron_variant	MODIFIER	STAU2	ENSG00000040341	Transcript	ENST00000521451.5	protein_coding	-	7/7	-	-	-	-	-	rs1044395014	C	A	-	-1	-	HGNC	HGNC:11371	-	1	-	-	-	1.33	-0.678465	1.019	1.547	-0.814
19	9:13321084-13321084	8:73554936-73554936	rs1044395014	intron_variant	MODIFIER	STAU2	ENSG00000040341	Transcript	ENST00000521451.5	protein_coding	-	7/7	-	-	-	-	-	rs1044395014	C	T	-	-1	-	HGNC	HGNC:11371	-	1	-	-	-	1.33	-0.678465	1.019	1.547	-0.814
19	9:13321084-13321084	8:73554936-73554936	rs1044395014	intron_variant	MODIFIER	STAU2	ENSG00000040341	Transcript	ENST00000521727.5	protein_coding	-	9/9	-	-	-	-	-	rs1044395014	C	A	-	-1	-	HGNC	HGNC:11371	-	5	-	-	-	1.33	-0.678465	1.019	1.547	-0.814
19	9:13321084-13321084	8:73554936-73554936	rs1044395014	intron_variant	MODIFIER	STAU2	ENSG00000040341	Transcript	ENST00000521727.5	protein_coding	-	9/9	-	-	-	-	-	rs1044395014	C	T	-	-1	-	HGNC	HGNC:11371	-	5	-	-	-	1.33	-0.678465	1.019	1.547	-0.814
19	9:13321084-13321084	8:73554936-73554936	rs1044395014	intron_variant	MODIFIER	STAU2	ENSG00000040341	Transcript	ENST00000522509.5	protein_coding	-	10/10	-	-	-	-	-	rs1044395014	C	A	-	-1	-	HGNC	HGNC:11371	-	2	-	-	-	1.33	-0.678465	1.019	1.547	-0.814
19	9:13321084-13321084	8:73554936-73554936	rs1044395014	intron_variant	MODIFIER	STAU2	ENSG00000040341	Transcript	ENST00000522509.5	protein_coding	-	10/10	-	-	-	-	-	rs1044395014	C	T	-	-1	-	HGNC	HGNC:11371	-	2	-	-	-	1.33	-0.678465	1.019	1.547	-0.814
19	9:13321084-13321084	8:73554936-73554936	rs1044395014	intron_variant	MODIFIER	STAU2	ENSG00000040341	Transcript	ENST00000522695.5	protein_coding	-	9/11	-	-	-	-	-	rs1044395014	C	A	-	-1	-	HGNC	HGNC:11371	-	1	-	-	-	1.33	-0.678465	1.019	1.547	-0.814
19	9:13321084-13321084	8:73554936-73554936	rs1044395014	intron_variant	MODIFIER	STAU2	ENSG00000040341	Transcript	ENST00000522695.5	protein_coding	-	9/11	-	-	-	-	-	rs1044395014	C	T	-	-1	-	HGNC	HGNC:11371	-	1	-	-	-	1.33	-0.678465	1.019	1.547	-0.814
19	9:13321084-13321084	8:73554936-73554936	rs1044395014	intron_variant	MODIFIER	STAU2	ENSG00000040341	Transcript	ENST00000523533.5	protein_coding	-	1/2	-	-	-	-	-	rs1044395014	C	A	-	-1	cds_start_NF	HGNC	HGNC:11371	-	3	-	-	-	1.33	-0.678465	1.019	1.547	-0.814
19	9:13321084-13321084	8:73554936-73554936	rs1044395014	intron_variant	MODIFIER	STAU2	ENSG00000040341	Transcript	ENST00000523533.5	protein_coding	-	1/2	-	-	-	-	-	rs1044395014	C	T	-	-1	cds_start_NF	HGNC	HGNC:11371	-	3	-	-	-	1.33	-0.678465	1.019	1.547	-0.814
19	9:13321084-13321084	8:73554936-73554936	rs1044395014	intron_variant	MODIFIER	STAU2	ENSG00000040341	Transcript	ENST00000523558.5	protein_coding	-	7/9	-	-	-	-	-	rs1044395014	C	A	-	-1	-	HGNC	HGNC:11371	-	2	-	-	-	1.33	-0.678465	1.019	1.547	-0.814
19	9:13321084-13321084	8:73554936-73554936	rs1044395014	intron_variant	MODIFIER	STAU2	ENSG00000040341	Transcript	ENST00000523558.5	protein_coding	-	7/9	-	-	-	-	-	rs1044395014	C	T	-	-1	-	HGNC	HGNC:11371	-	2	-	-	-	1.33	-0.678465	1.019	1.547	-0.814
19	9:13321084-13321084	8:73554936-73554936	rs1044395014	intron_variant	MODIFIER	STAU2	ENSG00000040341	Transcript	ENST00000524300.6	protein_coding	-	12/14	-	-	-	-	-	rs1044395014	C	A	-	-1	-	HGNC	HGNC:11371	NM_001164380.2	2	P1	-	-	1.33	-0.678465	1.019	1.547	-0.814
19	9:13321084-13321084	8:73554936-73554936	rs1044395014	intron_variant	MODIFIER	STAU2	ENSG00000040341	Transcript	ENST00000524300.6	protein_coding	-	12/14	-	-	-	-	-	rs1044395014	C	T	-	-1	-	HGNC	HGNC:11371	NM_001164380.2	2	P1	-	-	1.33	-0.678465	1.019	1.547	-0.814
20	9:13330985-13330985	8:73543666-73543666	-	-	-	-	-	-	-	-	-	-	-	-	-	-	-	-	-	-	-	-	-	-	-	-	-	-	-	-	-	1.18721	2.408	3.081	4.496
21	9:13331030-13331030	8:73543618-73543618	-	-	-	-	-	-	-	-	-	-	-	-	-	-	-	-	-	-	-	-	-	-	-	-	-	-	-	-	-	-0.295236	0.57	-0.793	-0.204
22	9:13344525-13344525	8:73526486-73526486	rs1202343238	intron_variant	MODIFIER	STAU2	ENSG00000040341	Transcript	ENST00000521210.5	protein_coding	-	12/13	-	-	-	-	-	rs1202343238	T	C	-	-1	-	HGNC	HGNC:11371	-	2	-	-	-	0.03	-0.387921	-0.734	-1.213	-2.023
22	9:13344525-13344525	8:73526486-73526486	rs1202343238	intron_variant	MODIFIER	STAU2	ENSG00000040341	Transcript	ENST00000522695.5	protein_coding	-	10/11	-	-	-	-	-	rs1202343238	T	C	-	-1	-	HGNC	HGNC:11371	-	1	-	-	-	0.03	-0.387921	-0.734	-1.213	-2.023
22	9:13344525-13344525	8:73526486-73526486	rs1202343238	downstream_gene_variant	MODIFIER	STAU2	ENSG00000040341	Transcript	ENST00000523533.5	protein_coding	-	-	-	-	-	-	-	rs1202343238	T	C	883	-1	cds_start_NF	HGNC	HGNC:11371	-	3	-	-	-	0.03	-0.387921	-0.734	-1.213	-2.023
22	9:13344525-13344525	8:73526486-73526486	rs1202343238	intron_variant	MODIFIER	STAU2	ENSG00000040341	Transcript	ENST00000523558.5	protein_coding	-	8/9	-	-	-	-	-	rs1202343238	T	C	-	-1	-	HGNC	HGNC:11371	-	2	-	-	-	0.03	-0.387921	-0.734	-1.213	-2.023
22	9:13344525-13344525	8:73526486-73526486	rs1202343238	intron_variant	MODIFIER	STAU2	ENSG00000040341	Transcript	ENST00000524300.6	protein_coding	-	13/14	-	-	-	-	-	rs1202343238	T	C	-	-1	-	HGNC	HGNC:11371	NM_001164380.2	2	P1	-	-	0.03	-0.387921	-0.734	-1.213	-2.023
23	9:13349141-13349141	8:73521507-73521507	-	-	-	-	-	-	-	-	-	-	-	-	-	-	-	-	-	-	-	-	-	-	-	-	-	-	-	-	-	0.588598	2.201	2.803	0.107
24	9:13358638-13358638	not translated	-	-	-	-	-	-	-	-	-	-	-	-	-	-	-	-	-	-	-	-	-	-	-	-	-	-	-	-	-	-	-	-	-
25	9:13370069-13370069	8:73496292-73496292	-	-	-	-	-	-	-	-	-	-	-	-	-	-	-	-	-	-	-	-	-	-	-	-	-	-	-	-	-	-0.362724	-0.025	-0.538	-0.814
26	9:13370813-13370813	8:73495374-73495374	-	-	-	-	-	-	-	-	-	-	-	-	-	-	-	-	-	-	-	-	-	-	-	-	-	-	-	-	-	1.38092	-1.414	-1.301	0.026
27	9:13372119-13372119	8:73494134-73494134	rs1821281258	intron_variant	MODIFIER	STAU2	ENSG00000040341	Transcript	ENST00000521210.5	protein_coding	-	12/13	-	-	-	-	-	rs1821281258	G	A	-	-1	-	HGNC	HGNC:11371	-	2	-	-	-	-0.38	-1.55863	-0.521	-1.045	-2.988
27	9:13372119-13372119	8:73494134-73494134	rs1821281258	intron_variant	MODIFIER	STAU2	ENSG00000040341	Transcript	ENST00000522695.5	protein_coding	-	10/11	-	-	-	-	-	rs1821281258	G	A	-	-1	-	HGNC	HGNC:11371	-	1	-	-	-	-0.38	-1.55863	-0.521	-1.045	-2.988
27	9:13372119-13372119	8:73494134-73494134	rs1821281258	intron_variant	MODIFIER	STAU2	ENSG00000040341	Transcript	ENST00000523558.5	protein_coding	-	8/9	-	-	-	-	-	rs1821281258	G	A	-	-1	-	HGNC	HGNC:11371	-	2	-	-	-	-0.38	-1.55863	-0.521	-1.045	-2.988
27	9:13372119-13372119	8:73494134-73494134	rs1821281258	intron_variant	MODIFIER	STAU2	ENSG00000040341	Transcript	ENST00000524300.6	protein_coding	-	13/14	-	-	-	-	-	rs1821281258	G	A	-	-1	-	HGNC	HGNC:11371	NM_001164380.2	2	P1	-	-	-0.38	-1.55863	-0.521	-1.045	-2.988
28	9:13376554-13376554	8:73490006-73490006	rs1821083798	intron_variant	MODIFIER	STAU2	ENSG00000040341	Transcript	ENST00000521210.5	protein_coding	-	12/13	-	-	-	-	-	-	-	A	-	-1	-	HGNC	HGNC:11371	-	2	-	-	-	4.63	0.254559	-1.027	-0.656	-0.238
28	9:13376554-13376554	8:73490006-73490006	rs1821083798	intron_variant	MODIFIER	STAU2	ENSG00000040341	Transcript	ENST00000522695.5	protein_coding	-	10/11	-	-	-	-	-	-	-	A	-	-1	-	HGNC	HGNC:11371	-	1	-	-	-	4.63	0.254559	-1.027	-0.656	-0.238
28	9:13376554-13376554	8:73490006-73490006	rs1821083798	intron_variant	MODIFIER	STAU2	ENSG00000040341	Transcript	ENST00000523558.5	protein_coding	-	8/9	-	-	-	-	-	-	-	A	-	-1	-	HGNC	HGNC:11371	-	2	-	-	-	4.63	0.254559	-1.027	-0.656	-0.238
28	9:13376554-13376554	8:73490006-73490006	rs1821083798	intron_variant	MODIFIER	STAU2	ENSG00000040341	Transcript	ENST00000524300.6	protein_coding	-	13/14	-	-	-	-	-	-	-	A	-	-1	-	HGNC	HGNC:11371	NM_001164380.2	2	P1	-	-	4.63	0.254559	-1.027	-0.656	-0.238
28	9:13376554-13376554	8:73490006-73490006	rs1821083798	regulatory_region_variant	MODIFIER	-	-	RegulatoryFeature	ENSR00000859024	enhancer	-	-	-	-	-	-	-	-	-	A	-	-	-	-	-	-	-	-	-	-	4.63	0.254559	-1.027	-0.656	-0.238
29	9:13378913-13378913	8:73487676-73487676	-	-	-	-	-	-	-	-	-	-	-	-	-	-	-	-	-	-	-	-	-	-	-	-	-	-	-	-	-	2.40408	0.546	0.99	1.352
30	9:13382993-13382993	8:73483082-73483082	-	-	-	-	-	-	-	-	-	-	-	-	-	-	-	-	-	-	-	-	-	-	-	-	-	-	-	-	-	-0.822268	-0.47	-0.16	0.437
31	9:13385115-13385115	not translated	-	-	-	-	-	-	-	-	-	-	-	-	-	-	-	-	-	-	-	-	-	-	-	-	-	-	-	-	-	-	-	-	-
32	9:13406100-13406100	not translated	-	-	-	-	-	-	-	-	-	-	-	-	-	-	-	-	-	-	-	-	-	-	-	-	-	-	-	-	-	-	-	-	-
33	9:13412789-13412789	8:73459961-73459961	-	-	-	-	-	-	-	-	-	-	-	-	-	-	-	-	-	-	-	-	-	-	-	-	-	-	-	-	-	-0.0736929	0.191	0.16	0.155
34	9:13416183-13416183	8:73456650-73456650	-	-	-	-	-	-	-	-	-	-	-	-	-	-	-	-	-	-	-	-	-	-	-	-	-	-	-	-	-	0.322858	-0.036	-0.267	-0.581
35	9:13437639-13437639	8:73435710-73435723	rs1817635029	intron_variant,non_coding_transcript_variant	MODIFIER	STAU2-AS1	ENSG00000253302	Transcript	ENST00000517604.1	lncRNA	-	1/2	-	-	-	-	-	-	GAGATCTCAATCT	-	-	1	-	HGNC	HGNC:44101	-	2	-	-	-	1.27	0.00761417	-0.407	-0.459	-0.109
35	9:13437639-13437639	8:73435710-73435723	rs1817635029	intron_variant	MODIFIER	STAU2	ENSG00000040341	Transcript	ENST00000521210.5	protein_coding	-	12/13	-	-	-	-	-	-	GAGATCTCAATCT	-	-	-1	-	HGNC	HGNC:11371	-	2	-	-	-	1.27	0.00761417	-0.407	-0.459	-0.109
35	9:13437639-13437639	8:73435710-73435723	rs1817635029	intron_variant	MODIFIER	STAU2	ENSG00000040341	Transcript	ENST00000522695.5	protein_coding	-	10/11	-	-	-	-	-	-	GAGATCTCAATCT	-	-	-1	-	HGNC	HGNC:11371	-	1	-	-	-	1.27	0.00761417	-0.407	-0.459	-0.109
35	9:13437639-13437639	8:73435710-73435723	rs1817635029	intron_variant,non_coding_transcript_variant	MODIFIER	STAU2-AS1	ENSG00000253302	Transcript	ENST00000522703.1	lncRNA	-	1/1	-	-	-	-	-	-	GAGATCTCAATCT	-	-	1	-	HGNC	HGNC:44101	-	4	-	-	-	1.27	0.00761417	-0.407	-0.459	-0.109
35	9:13437639-13437639	8:73435710-73435723	rs1817635029	intron_variant,non_coding_transcript_variant	MODIFIER	STAU2	ENSG00000040341	Transcript	ENST00000522818.1	protein_coding_CDS_not_defined	-	1/2	-	-	-	-	-	-	GAGATCTCAATCT	-	-	-1	-	HGNC	HGNC:11371	-	3	-	-	-	1.27	0.00761417	-0.407	-0.459	-0.109
35	9:13437639-13437639	8:73435710-73435723	rs1817635029	intron_variant	MODIFIER	STAU2	ENSG00000040341	Transcript	ENST00000523558.5	protein_coding	-	8/9	-	-	-	-	-	-	GAGATCTCAATCT	-	-	-1	-	HGNC	HGNC:11371	-	2	-	-	-	1.27	0.00761417	-0.407	-0.459	-0.109
35	9:13437639-13437639	8:73435710-73435723	rs1817635029	intron_variant	MODIFIER	STAU2	ENSG00000040341	Transcript	ENST00000524300.6	protein_coding	-	13/14	-	-	-	-	-	-	GAGATCTCAATCT	-	-	-1	-	HGNC	HGNC:11371	NM_001164380.2	2	P1	-	-	1.27	0.00761417	-0.407	-0.459	-0.109
35	9:13437639-13437639	8:73435710-73435723	rs1817635029	regulatory_region_variant	MODIFIER	-	-	RegulatoryFeature	ENSR00000331732	CTCF_binding_site	-	-	-	-	-	-	-	-	GAGATCTCAATCT	-	-	-	-	-	-	-	-	-	-	-	1.27	0.00761417	-0.407	-0.459	-0.109
35	9:13437639-13437639	8:73435710-73435723	rs1817635029	regulatory_region_variant	MODIFIER	-	-	RegulatoryFeature	ENSR00000859004	enhancer	-	-	-	-	-	-	-	-	GAGATCTCAATCT	-	-	-	-	-	-	-	-	-	-	-	1.27	0.00761417	-0.407	-0.459	-0.109
36	9:13439813-13439813	8:73432937-73432937	-	-	-	-	-	-	-	-	-	-	-	-	-	-	-	-	-	-	-	-	-	-	-	-	-	-	-	-	-	0.193724	1.535	1.124	1.195
37	9:13440620-13440620	8:73432117-73432117	-	-	-	-	-	-	-	-	-	-	-	-	-	-	-	-	-	-	-	-	-	-	-	-	-	-	-	-	-	1.90858	-0.409	-0.403	0.217
38	9:13440942-13440942	8:73431755-73431761	rs745634012	intron_variant,non_coding_transcript_variant	MODIFIER	STAU2-AS1	ENSG00000253302	Transcript	ENST00000517604.1	lncRNA	-	1/2	-	-	-	-	-	rs745634012	TGTGTGTGTGTGTGTG	TGTGTGTGTG	-	1	-	HGNC	HGNC:44101	-	2	-	-	-	3.69	0.054378	-1.408	-0.2057	0.564
38	9:13440942-13440942	8:73431755-73431761	rs745634012	intron_variant,non_coding_transcript_variant	MODIFIER	STAU2-AS1	ENSG00000253302	Transcript	ENST00000517604.1	lncRNA	-	1/2	-	-	-	-	-	rs745634012	TGTGTGTGTGTGTGTG	TGTGTGTGTGTG	-	1	-	HGNC	HGNC:44101	-	2	-	-	-	3.69	0.054378	-1.408	-0.2057	0.564
38	9:13440942-13440942	8:73431755-73431761	rs745634012	intron_variant,non_coding_transcript_variant	MODIFIER	STAU2-AS1	ENSG00000253302	Transcript	ENST00000517604.1	lncRNA	-	1/2	-	-	-	-	-	rs745634012	TGTGTGTGTGTGTGTG	TGTGTGTGTGTGTG	-	1	-	HGNC	HGNC:44101	-	2	-	-	-	3.69	0.054378	-1.408	-0.2057	0.564
38	9:13440942-13440942	8:73431755-73431761	rs745634012	intron_variant,non_coding_transcript_variant	MODIFIER	STAU2-AS1	ENSG00000253302	Transcript	ENST00000517604.1	lncRNA	-	1/2	-	-	-	-	-	rs745634012	TGTGTGTGTGTGTGTG	TGTGTGTGTGTGTGTGTG	-	1	-	HGNC	HGNC:44101	-	2	-	-	-	3.69	0.054378	-1.408	-0.2057	0.564
38	9:13440942-13440942	8:73431755-73431761	rs745634012	intron_variant,non_coding_transcript_variant	MODIFIER	STAU2-AS1	ENSG00000253302	Transcript	ENST00000517604.1	lncRNA	-	1/2	-	-	-	-	-	rs745634012	TGTGTGTGTGTGTGTG	TGTGTGTGTGTGTGTGTGTG	-	1	-	HGNC	HGNC:44101	-	2	-	-	-	3.69	0.054378	-1.408	-0.2057	0.564
38	9:13440942-13440942	8:73431755-73431761	rs745634012	intron_variant	MODIFIER	STAU2	ENSG00000040341	Transcript	ENST00000521210.5	protein_coding	-	12/13	-	-	-	-	-	rs745634012	TGTGTGTGTGTGTGTG	TGTGTGTGTG	-	-1	-	HGNC	HGNC:11371	-	2	-	-	-	3.69	0.054378	-1.408	-0.2057	0.564
38	9:13440942-13440942	8:73431755-73431761	rs745634012	intron_variant	MODIFIER	STAU2	ENSG00000040341	Transcript	ENST00000521210.5	protein_coding	-	12/13	-	-	-	-	-	rs745634012	TGTGTGTGTGTGTGTG	TGTGTGTGTGTG	-	-1	-	HGNC	HGNC:11371	-	2	-	-	-	3.69	0.054378	-1.408	-0.2057	0.564
38	9:13440942-13440942	8:73431755-73431761	rs745634012	intron_variant	MODIFIER	STAU2	ENSG00000040341	Transcript	ENST00000521210.5	protein_coding	-	12/13	-	-	-	-	-	rs745634012	TGTGTGTGTGTGTGTG	TGTGTGTGTGTGTG	-	-1	-	HGNC	HGNC:11371	-	2	-	-	-	3.69	0.054378	-1.408	-0.2057	0.564
38	9:13440942-13440942	8:73431755-73431761	rs745634012	intron_variant	MODIFIER	STAU2	ENSG00000040341	Transcript	ENST00000521210.5	protein_coding	-	12/13	-	-	-	-	-	rs745634012	TGTGTGTGTGTGTGTG	TGTGTGTGTGTGTGTGTG	-	-1	-	HGNC	HGNC:11371	-	2	-	-	-	3.69	0.054378	-1.408	-0.2057	0.564
38	9:13440942-13440942	8:73431755-73431761	rs745634012	intron_variant	MODIFIER	STAU2	ENSG00000040341	Transcript	ENST00000521210.5	protein_coding	-	12/13	-	-	-	-	-	rs745634012	TGTGTGTGTGTGTGTG	TGTGTGTGTGTGTGTGTGTG	-	-1	-	HGNC	HGNC:11371	-	2	-	-	-	3.69	0.054378	-1.408	-0.2057	0.564
38	9:13440942-13440942	8:73431755-73431761	rs745634012	intron_variant	MODIFIER	STAU2	ENSG00000040341	Transcript	ENST00000522695.5	protein_coding	-	10/11	-	-	-	-	-	rs745634012	TGTGTGTGTGTGTGTG	TGTGTGTGTG	-	-1	-	HGNC	HGNC:11371	-	1	-	-	-	3.69	0.054378	-1.408	-0.2057	0.564
38	9:13440942-13440942	8:73431755-73431761	rs745634012	intron_variant	MODIFIER	STAU2	ENSG00000040341	Transcript	ENST00000522695.5	protein_coding	-	10/11	-	-	-	-	-	rs745634012	TGTGTGTGTGTGTGTG	TGTGTGTGTGTG	-	-1	-	HGNC	HGNC:11371	-	1	-	-	-	3.69	0.054378	-1.408	-0.2057	0.564
38	9:13440942-13440942	8:73431755-73431761	rs745634012	intron_variant	MODIFIER	STAU2	ENSG00000040341	Transcript	ENST00000522695.5	protein_coding	-	10/11	-	-	-	-	-	rs745634012	TGTGTGTGTGTGTGTG	TGTGTGTGTGTGTG	-	-1	-	HGNC	HGNC:11371	-	1	-	-	-	3.69	0.054378	-1.408	-0.2057	0.564
38	9:13440942-13440942	8:73431755-73431761	rs745634012	intron_variant	MODIFIER	STAU2	ENSG00000040341	Transcript	ENST00000522695.5	protein_coding	-	10/11	-	-	-	-	-	rs745634012	TGTGTGTGTGTGTGTG	TGTGTGTGTGTGTGTGTG	-	-1	-	HGNC	HGNC:11371	-	1	-	-	-	3.69	0.054378	-1.408	-0.2057	0.564
38	9:13440942-13440942	8:73431755-73431761	rs745634012	intron_variant	MODIFIER	STAU2	ENSG00000040341	Transcript	ENST00000522695.5	protein_coding	-	10/11	-	-	-	-	-	rs745634012	TGTGTGTGTGTGTGTG	TGTGTGTGTGTGTGTGTGTG	-	-1	-	HGNC	HGNC:11371	-	1	-	-	-	3.69	0.054378	-1.408	-0.2057	0.564
38	9:13440942-13440942	8:73431755-73431761	rs745634012	intron_variant,non_coding_transcript_variant	MODIFIER	STAU2-AS1	ENSG00000253302	Transcript	ENST00000522703.1	lncRNA	-	1/1	-	-	-	-	-	rs745634012	TGTGTGTGTGTGTGTG	TGTGTGTGTG	-	1	-	HGNC	HGNC:44101	-	4	-	-	-	3.69	0.054378	-1.408	-0.2057	0.564
38	9:13440942-13440942	8:73431755-73431761	rs745634012	intron_variant,non_coding_transcript_variant	MODIFIER	STAU2-AS1	ENSG00000253302	Transcript	ENST00000522703.1	lncRNA	-	1/1	-	-	-	-	-	rs745634012	TGTGTGTGTGTGTGTG	TGTGTGTGTGTG	-	1	-	HGNC	HGNC:44101	-	4	-	-	-	3.69	0.054378	-1.408	-0.2057	0.564
38	9:13440942-13440942	8:73431755-73431761	rs745634012	intron_variant,non_coding_transcript_variant	MODIFIER	STAU2-AS1	ENSG00000253302	Transcript	ENST00000522703.1	lncRNA	-	1/1	-	-	-	-	-	rs745634012	TGTGTGTGTGTGTGTG	TGTGTGTGTGTGTG	-	1	-	HGNC	HGNC:44101	-	4	-	-	-	3.69	0.054378	-1.408	-0.2057	0.564
38	9:13440942-13440942	8:73431755-73431761	rs745634012	intron_variant,non_coding_transcript_variant	MODIFIER	STAU2-AS1	ENSG00000253302	Transcript	ENST00000522703.1	lncRNA	-	1/1	-	-	-	-	-	rs745634012	TGTGTGTGTGTGTGTG	TGTGTGTGTGTGTGTGTG	-	1	-	HGNC	HGNC:44101	-	4	-	-	-	3.69	0.054378	-1.408	-0.2057	0.564
38	9:13440942-13440942	8:73431755-73431761	rs745634012	intron_variant,non_coding_transcript_variant	MODIFIER	STAU2-AS1	ENSG00000253302	Transcript	ENST00000522703.1	lncRNA	-	1/1	-	-	-	-	-	rs745634012	TGTGTGTGTGTGTGTG	TGTGTGTGTGTGTGTGTGTG	-	1	-	HGNC	HGNC:44101	-	4	-	-	-	3.69	0.054378	-1.408	-0.2057	0.564
38	9:13440942-13440942	8:73431755-73431761	rs745634012	intron_variant,non_coding_transcript_variant	MODIFIER	STAU2	ENSG00000040341	Transcript	ENST00000522818.1	protein_coding_CDS_not_defined	-	1/2	-	-	-	-	-	rs745634012	TGTGTGTGTGTGTGTG	TGTGTGTGTG	-	-1	-	HGNC	HGNC:11371	-	3	-	-	-	3.69	0.054378	-1.408	-0.2057	0.564
38	9:13440942-13440942	8:73431755-73431761	rs745634012	intron_variant,non_coding_transcript_variant	MODIFIER	STAU2	ENSG00000040341	Transcript	ENST00000522818.1	protein_coding_CDS_not_defined	-	1/2	-	-	-	-	-	rs745634012	TGTGTGTGTGTGTGTG	TGTGTGTGTGTG	-	-1	-	HGNC	HGNC:11371	-	3	-	-	-	3.69	0.054378	-1.408	-0.2057	0.564
38	9:13440942-13440942	8:73431755-73431761	rs745634012	intron_variant,non_coding_transcript_variant	MODIFIER	STAU2	ENSG00000040341	Transcript	ENST00000522818.1	protein_coding_CDS_not_defined	-	1/2	-	-	-	-	-	rs745634012	TGTGTGTGTGTGTGTG	TGTGTGTGTGTGTG	-	-1	-	HGNC	HGNC:11371	-	3	-	-	-	3.69	0.054378	-1.408	-0.2057	0.564
38	9:13440942-13440942	8:73431755-73431761	rs745634012	intron_variant,non_coding_transcript_variant	MODIFIER	STAU2	ENSG00000040341	Transcript	ENST00000522818.1	protein_coding_CDS_not_defined	-	1/2	-	-	-	-	-	rs745634012	TGTGTGTGTGTGTGTG	TGTGTGTGTGTGTGTGTG	-	-1	-	HGNC	HGNC:11371	-	3	-	-	-	3.69	0.054378	-1.408	-0.2057	0.564
38	9:13440942-13440942	8:73431755-73431761	rs745634012	intron_variant,non_coding_transcript_variant	MODIFIER	STAU2	ENSG00000040341	Transcript	ENST00000522818.1	protein_coding_CDS_not_defined	-	1/2	-	-	-	-	-	rs745634012	TGTGTGTGTGTGTGTG	TGTGTGTGTGTGTGTGTGTG	-	-1	-	HGNC	HGNC:11371	-	3	-	-	-	3.69	0.054378	-1.408	-0.2057	0.564
38	9:13440942-13440942	8:73431755-73431761	rs745634012	intron_variant	MODIFIER	STAU2	ENSG00000040341	Transcript	ENST00000523558.5	protein_coding	-	8/9	-	-	-	-	-	rs745634012	TGTGTGTGTGTGTGTG	TGTGTGTGTG	-	-1	-	HGNC	HGNC:11371	-	2	-	-	-	3.69	0.054378	-1.408	-0.2057	0.564
38	9:13440942-13440942	8:73431755-73431761	rs745634012	intron_variant	MODIFIER	STAU2	ENSG00000040341	Transcript	ENST00000523558.5	protein_coding	-	8/9	-	-	-	-	-	rs745634012	TGTGTGTGTGTGTGTG	TGTGTGTGTGTG	-	-1	-	HGNC	HGNC:11371	-	2	-	-	-	3.69	0.054378	-1.408	-0.2057	0.564
38	9:13440942-13440942	8:73431755-73431761	rs745634012	intron_variant	MODIFIER	STAU2	ENSG00000040341	Transcript	ENST00000523558.5	protein_coding	-	8/9	-	-	-	-	-	rs745634012	TGTGTGTGTGTGTGTG	TGTGTGTGTGTGTG	-	-1	-	HGNC	HGNC:11371	-	2	-	-	-	3.69	0.054378	-1.408	-0.2057	0.564
38	9:13440942-13440942	8:73431755-73431761	rs745634012	intron_variant	MODIFIER	STAU2	ENSG00000040341	Transcript	ENST00000523558.5	protein_coding	-	8/9	-	-	-	-	-	rs745634012	TGTGTGTGTGTGTGTG	TGTGTGTGTGTGTGTGTG	-	-1	-	HGNC	HGNC:11371	-	2	-	-	-	3.69	0.054378	-1.408	-0.2057	0.564
38	9:13440942-13440942	8:73431755-73431761	rs745634012	intron_variant	MODIFIER	STAU2	ENSG00000040341	Transcript	ENST00000523558.5	protein_coding	-	8/9	-	-	-	-	-	rs745634012	TGTGTGTGTGTGTGTG	TGTGTGTGTGTGTGTGTGTG	-	-1	-	HGNC	HGNC:11371	-	2	-	-	-	3.69	0.054378	-1.408	-0.2057	0.564
38	9:13440942-13440942	8:73431755-73431761	rs745634012	intron_variant	MODIFIER	STAU2	ENSG00000040341	Transcript	ENST00000524300.6	protein_coding	-	13/14	-	-	-	-	-	rs745634012	TGTGTGTGTGTGTGTG	TGTGTGTGTG	-	-1	-	HGNC	HGNC:11371	NM_001164380.2	2	P1	-	-	3.69	0.054378	-1.408	-0.2057	0.564
38	9:13440942-13440942	8:73431755-73431761	rs745634012	intron_variant	MODIFIER	STAU2	ENSG00000040341	Transcript	ENST00000524300.6	protein_coding	-	13/14	-	-	-	-	-	rs745634012	TGTGTGTGTGTGTGTG	TGTGTGTGTGTG	-	-1	-	HGNC	HGNC:11371	NM_001164380.2	2	P1	-	-	3.69	0.054378	-1.408	-0.2057	0.564
38	9:13440942-13440942	8:73431755-73431761	rs745634012	intron_variant	MODIFIER	STAU2	ENSG00000040341	Transcript	ENST00000524300.6	protein_coding	-	13/14	-	-	-	-	-	rs745634012	TGTGTGTGTGTGTGTG	TGTGTGTGTGTGTG	-	-1	-	HGNC	HGNC:11371	NM_001164380.2	2	P1	-	-	3.69	0.054378	-1.408	-0.2057	0.564
38	9:13440942-13440942	8:73431755-73431761	rs745634012	intron_variant	MODIFIER	STAU2	ENSG00000040341	Transcript	ENST00000524300.6	protein_coding	-	13/14	-	-	-	-	-	rs745634012	TGTGTGTGTGTGTGTG	TGTGTGTGTGTGTGTGTG	-	-1	-	HGNC	HGNC:11371	NM_001164380.2	2	P1	-	-	3.69	0.054378	-1.408	-0.2057	0.564
38	9:13440942-13440942	8:73431755-73431761	rs745634012	intron_variant	MODIFIER	STAU2	ENSG00000040341	Transcript	ENST00000524300.6	protein_coding	-	13/14	-	-	-	-	-	rs745634012	TGTGTGTGTGTGTGTG	TGTGTGTGTGTGTGTGTGTG	-	-1	-	HGNC	HGNC:11371	NM_001164380.2	2	P1	-	-	3.69	0.054378	-1.408	-0.2057	0.564
38	9:13440942-13440942	8:73431769-73431771	rs1817317956	intron_variant,non_coding_transcript_variant	MODIFIER	STAU2-AS1	ENSG00000253302	Transcript	ENST00000517604.1	lncRNA	-	1/2	-	-	-	-	-	rs1817317956	GC	-	-	1	-	HGNC	HGNC:44101	-	2	-	-	-	-5.44	0.054378	-1.408	-0.2057	0.564
38	9:13440942-13440942	8:73431769-73431771	rs1817317956	intron_variant	MODIFIER	STAU2	ENSG00000040341	Transcript	ENST00000521210.5	protein_coding	-	12/13	-	-	-	-	-	rs1817317956	GC	-	-	-1	-	HGNC	HGNC:11371	-	2	-	-	-	-5.44	0.054378	-1.408	-0.2057	0.564
38	9:13440942-13440942	8:73431769-73431771	rs1817317956	intron_variant	MODIFIER	STAU2	ENSG00000040341	Transcript	ENST00000522695.5	protein_coding	-	10/11	-	-	-	-	-	rs1817317956	GC	-	-	-1	-	HGNC	HGNC:11371	-	1	-	-	-	-5.44	0.054378	-1.408	-0.2057	0.564
38	9:13440942-13440942	8:73431769-73431771	rs1817317956	intron_variant,non_coding_transcript_variant	MODIFIER	STAU2-AS1	ENSG00000253302	Transcript	ENST00000522703.1	lncRNA	-	1/1	-	-	-	-	-	rs1817317956	GC	-	-	1	-	HGNC	HGNC:44101	-	4	-	-	-	-5.44	0.054378	-1.408	-0.2057	0.564
38	9:13440942-13440942	8:73431769-73431771	rs1817317956	intron_variant,non_coding_transcript_variant	MODIFIER	STAU2	ENSG00000040341	Transcript	ENST00000522818.1	protein_coding_CDS_not_defined	-	1/2	-	-	-	-	-	rs1817317956	GC	-	-	-1	-	HGNC	HGNC:11371	-	3	-	-	-	-5.44	0.054378	-1.408	-0.2057	0.564
38	9:13440942-13440942	8:73431769-73431771	rs1817317956	intron_variant	MODIFIER	STAU2	ENSG00000040341	Transcript	ENST00000523558.5	protein_coding	-	8/9	-	-	-	-	-	rs1817317956	GC	-	-	-1	-	HGNC	HGNC:11371	-	2	-	-	-	-5.44	0.054378	-1.408	-0.2057	0.564
38	9:13440942-13440942	8:73431769-73431771	rs1817317956	intron_variant	MODIFIER	STAU2	ENSG00000040341	Transcript	ENST00000524300.6	protein_coding	-	13/14	-	-	-	-	-	rs1817317956	GC	-	-	-1	-	HGNC	HGNC:11371	NM_001164380.2	2	P1	-	-	-5.44	0.054378	-1.408	-0.2057	0.564
39	9:13448796-13448796	8:73424997-73424997	rs1585716662	intron_variant,non_coding_transcript_variant	MODIFIER	STAU2-AS1	ENSG00000253302	Transcript	ENST00000517604.1	lncRNA	-	1/2	-	-	-	-	-	rs1585716662	C	T	-	1	-	HGNC	HGNC:44101	-	2	-	-	-	1.63	-0.0901181	0.023	-0.081	-1.674
39	9:13448796-13448796	8:73424997-73424997	rs1585716662	intron_variant	MODIFIER	STAU2	ENSG00000040341	Transcript	ENST00000521210.5	protein_coding	-	12/13	-	-	-	-	-	rs1585716662	C	T	-	-1	-	HGNC	HGNC:11371	-	2	-	-	-	1.63	-0.0901181	0.023	-0.081	-1.674
39	9:13448796-13448796	8:73424997-73424997	rs1585716662	intron_variant	MODIFIER	STAU2	ENSG00000040341	Transcript	ENST00000522695.5	protein_coding	-	10/11	-	-	-	-	-	rs1585716662	C	T	-	-1	-	HGNC	HGNC:11371	-	1	-	-	-	1.63	-0.0901181	0.023	-0.081	-1.674
39	9:13448796-13448796	8:73424997-73424997	rs1585716662	intron_variant,non_coding_transcript_variant	MODIFIER	STAU2-AS1	ENSG00000253302	Transcript	ENST00000522703.1	lncRNA	-	1/1	-	-	-	-	-	rs1585716662	C	T	-	1	-	HGNC	HGNC:44101	-	4	-	-	-	1.63	-0.0901181	0.023	-0.081	-1.674
39	9:13448796-13448796	8:73424997-73424997	rs1585716662	intron_variant,non_coding_transcript_variant	MODIFIER	STAU2	ENSG00000040341	Transcript	ENST00000522818.1	protein_coding_CDS_not_defined	-	1/2	-	-	-	-	-	rs1585716662	C	T	-	-1	-	HGNC	HGNC:11371	-	3	-	-	-	1.63	-0.0901181	0.023	-0.081	-1.674
39	9:13448796-13448796	8:73424997-73424997	rs1585716662	intron_variant	MODIFIER	STAU2	ENSG00000040341	Transcript	ENST00000523558.5	protein_coding	-	8/9	-	-	-	-	-	rs1585716662	C	T	-	-1	-	HGNC	HGNC:11371	-	2	-	-	-	1.63	-0.0901181	0.023	-0.081	-1.674
39	9:13448796-13448796	8:73424997-73424997	rs1585716662	intron_variant	MODIFIER	STAU2	ENSG00000040341	Transcript	ENST00000524300.6	protein_coding	-	13/14	-	-	-	-	-	rs1585716662	C	T	-	-1	-	HGNC	HGNC:11371	NM_001164380.2	2	P1	-	-	1.63	-0.0901181	0.023	-0.081	-1.674

## Sheet: Table S6
Table S6. Variant effect predictor (VEP) results, GERP and PhyloP scores for translated genomic coordinates from EquCab3.0 into human (GRCh38/hg38) genomic coordinate identities for the RELN haplotype.
Var no	Location (EquCab3.0)	Location (GRCh38/h38)	Var id	Consequence	IMPACT	SYMBOL	Gene	Feature_type	Feature	BIOTYPE	EXON	INTRON	cDNA_position	CDS_position	Protein_position	Amino_acids	Codons	Existing_variation	REF_ALLELE	ALT_ALLELE	DISTANCE	STRAND	FLAGS	SYMBOL_SOURCE	HGNC_ID	MANE_SELECT	TSL	APPRIS	SIFT	PolyPhen	GERP	Vertebrate Multiz Alignment & Conservation (100 species)	Cactus Alignment & Conservation of Zoonomia Placental mammals (241 species)	Cactus Alignment & Conservation on 447 mammal species, including Zoonomia genomes	Multiz Alignment & Conservation (470 mammals)
1	4:4222615-4222615	7:103582019-103582019	rs1831162841	intron_variant	MODIFIER	RELN	ENSG00000189056	Transcript	ENST00000343529.9	protein_coding	-	28/63	-	-	-	-	-	rs1831162841	C	A	-	-1	-	HGNC	HGNC:9957	-	5	A1	-	-	-2.52	-0.22348	-0.551	-2.556	-3.516
1	4:4222615-4222615	7:103582019-103582019	rs1831162841	intron_variant	MODIFIER	RELN	ENSG00000189056	Transcript	ENST00000424685.3	protein_coding	-	28/64	-	-	-	-	-	rs1831162841	C	A	-	-1	-	HGNC	HGNC:9957	-	5	-	-	-	-2.52	-0.22348	-0.551	-2.556	-3.516
1	4:4222615-4222615	7:103582019-103582019	rs1831162841	intron_variant	MODIFIER	RELN	ENSG00000189056	Transcript	ENST00000428762.6	protein_coding	-	28/64	-	-	-	-	-	rs1831162841	C	A	-	-1	-	HGNC	HGNC:9957	NM_005045.4	5	P5	-	-	-2.52	-0.22348	-0.551	-2.556	-3.516
1	4:4222615-4222615	7:103582019-103582019	rs1831162841	intron_variant,non_coding_transcript_variant	MODIFIER	RELN	ENSG00000189056	Transcript	ENST00000679867.1	retained_intron	-	28/62	-	-	-	-	-	rs1831162841	C	A	-	-1	-	HGNC	HGNC:9957	-	-	-	-	-	-2.52	-0.22348	-0.551	-2.556	-3.516
1	4:4222615-4222615	7:103582019-103582019	rs1831162841	intron_variant,non_coding_transcript_variant	MODIFIER	RELN	ENSG00000189056	Transcript	ENST00000680706.1	retained_intron	-	10/17	-	-	-	-	-	rs1831162841	C	A	-	-1	-	HGNC	HGNC:9957	-	-	-	-	-	-2.52	-0.22348	-0.551	-2.556	-3.516
1	4:4222615-4222615	7:103582019-103582019	rs1831162841	intron_variant,NMD_transcript_variant	MODIFIER	RELN	ENSG00000189056	Transcript	ENST00000681034.1	nonsense_mediated_decay	-	28/65	-	-	-	-	-	rs1831162841	C	A	-	-1	-	HGNC	HGNC:9957	-	-	-	-	-	-2.52	-0.22348	-0.551	-2.556	-3.516
2	4:4224221-4224221	not translated	-	-	-	-	-	-	-	-	-	-	-	-	-	-	-	-	-	-	-	-	-	-	-	-	-	-	-	-	-	-	-	-	-
3	4:4224240-4224240	not translated	-	-	-	-	-	-	-	-	-	-	-	-	-	-	-	-	-	-	-	-	-	-	-	-	-	-	-	-	-	-	-	-	-
4	4:4224738-4224738	7:103589691-103589691	rs776622305	missense_variant	MODERATE	RELN	ENSG00000189056	Transcript	ENST00000343529.9	protein_coding	28/64	-	4210	4050	1350	N/K	aaC/aaA	rs776622305	G	T	-	-1	-	HGNC	HGNC:9957	-	5	A1	deleterious(0.02)	benign(0.012)	-2.48	0.797835	0.411	0.46	2.144
4	4:4224738-4224738	7:103589691-103589691	rs776622305	missense_variant	MODERATE	RELN	ENSG00000189056	Transcript	ENST00000424685.3	protein_coding	28/65	-	4210	4050	1350	N/K	aaC/aaA	rs776622305	G	T	-	-1	-	HGNC	HGNC:9957	-	5	-	deleterious(0.01)	benign(0.011)	-2.48	0.797835	0.411	0.46	2.144
4	4:4224738-4224738	7:103589691-103589691	rs776622305	missense_variant	MODERATE	RELN	ENSG00000189056	Transcript	ENST00000428762.6	protein_coding	28/65	-	4352	4050	1350	N/K	aaC/aaA	rs776622305	G	T	-	-1	-	HGNC	HGNC:9957	NM_005045.4	5	P5	deleterious(0.01)	benign(0.01)	-2.48	0.797835	0.411	0.46	2.144
4	4:4224738-4224738	7:103589691-103589691	rs776622305	non_coding_transcript_exon_variant	MODIFIER	RELN	ENSG00000189056	Transcript	ENST00000679867.1	retained_intron	28/63	-	3934	-	-	-	-	rs776622305	G	T	-	-1	-	HGNC	HGNC:9957	-	-	-	-	-	-2.48	0.797835	0.411	0.46	2.144
4	4:4224738-4224738	7:103589691-103589691	rs776622305	non_coding_transcript_exon_variant	MODIFIER	RELN	ENSG00000189056	Transcript	ENST00000680706.1	retained_intron	10/18	-	1753	-	-	-	-	rs776622305	G	T	-	-1	-	HGNC	HGNC:9957	-	-	-	-	-	-2.48	0.797835	0.411	0.46	2.144
4	4:4224738-4224738	7:103589691-103589691	rs776622305	missense_variant,NMD_transcript_variant	MODERATE	RELN	ENSG00000189056	Transcript	ENST00000681034.1	nonsense_mediated_decay	28/66	-	4210	4050	1350	N/K	aaC/aaA	rs776622305	G	T	-	-1	-	HGNC	HGNC:9957	-	-	-	deleterious(0.01)	benign(0.031)	-2.48	0.797835	0.411	0.46	2.144
5	4:4224956-4224956	7:103589910-103589910	-	-	-	-	-	-	-	-	-	-	-	-	-	-	-	-	-	-	-	-	-	-	-	-	-	-	-	-	-	-0.0855039	-0.096	-0.211	0.245
6	4:4224958-4224958	7:103589936-103589936	-	-	-	-	-	-	-	-	-	-	-	-	-	-	-	-	-	-	-	-	-	-	-	-	-	-	-	-	-	0.998276	1.277	2.292	0.186
7	4:4225490-4225490	7:103590783-103590789	rs1831395939	intron_variant	MODIFIER	RELN	ENSG00000189056	Transcript	ENST00000343529.9	protein_coding	-	27/63	-	-	-	-	-	rs1831395939	AACTGT	-	-	-1	-	HGNC	HGNC:9957	-	5	A1	-	-	3.16	-2.98176	-3.556	-4.896	-3.977
7	4:4225490-4225490	7:103590783-103590789	rs1831395939	intron_variant	MODIFIER	RELN	ENSG00000189056	Transcript	ENST00000424685.3	protein_coding	-	27/64	-	-	-	-	-	rs1831395939	AACTGT	-	-	-1	-	HGNC	HGNC:9957	-	5	-	-	-	3.16	-2.98176	-3.556	-4.896	-3.977
7	4:4225490-4225490	7:103590783-103590789	rs1831395939	intron_variant	MODIFIER	RELN	ENSG00000189056	Transcript	ENST00000428762.6	protein_coding	-	27/64	-	-	-	-	-	rs1831395939	AACTGT	-	-	-1	-	HGNC	HGNC:9957	NM_005045.4	5	P5	-	-	3.16	-2.98176	-3.556	-4.896	-3.977
7	4:4225490-4225490	7:103590783-103590789	rs1831395939	intron_variant,non_coding_transcript_variant	MODIFIER	RELN	ENSG00000189056	Transcript	ENST00000679867.1	retained_intron	-	27/62	-	-	-	-	-	rs1831395939	AACTGT	-	-	-1	-	HGNC	HGNC:9957	-	-	-	-	-	3.16	-2.98176	-3.556	-4.896	-3.977
7	4:4225490-4225490	7:103590783-103590789	rs1831395939	intron_variant,non_coding_transcript_variant	MODIFIER	RELN	ENSG00000189056	Transcript	ENST00000680706.1	retained_intron	-	9/17	-	-	-	-	-	rs1831395939	AACTGT	-	-	-1	-	HGNC	HGNC:9957	-	-	-	-	-	3.16	-2.98176	-3.556	-4.896	-3.977
7	4:4225490-4225490	7:103590783-103590789	rs1831395939	intron_variant,NMD_transcript_variant	MODIFIER	RELN	ENSG00000189056	Transcript	ENST00000681034.1	nonsense_mediated_decay	-	27/65	-	-	-	-	-	rs1831395939	AACTGT	-	-	-1	-	HGNC	HGNC:9957	-	-	-	-	-	3.16	-2.98176	-3.556	-4.896	-3.977
8	4:4225641-4225641	not translated	-	-	-	-	-	-	-	-	-	-	-	-	-	-	-	-	-	-	-	-	-	-	-	-	-	-	-	-	-	-	-	-	-
9	4:4225986-4225986	7:103590991-103590991	-	-	-	-	-	-	-	-	-	-	-	-	-	-	-	-	-	-	-	-	-	-	-	-	-	-	-	-	-	-0.365669	0.218	-0.039	0.324
10	4:4226251-4226251	7:103591231-103591231	rs2117243477	intron_variant	MODIFIER	RELN	ENSG00000189056	Transcript	ENST00000343529.9	protein_coding	-	27/63	-	-	-	-	-	rs2117243477	T	C	-	-1	-	HGNC	HGNC:9957	-	5	A1	-	-	-2.79	-0.810961	-2.783	-2.447	-2.751
10	4:4226251-4226251	7:103591231-103591231	rs2117243477	intron_variant	MODIFIER	RELN	ENSG00000189056	Transcript	ENST00000424685.3	protein_coding	-	27/64	-	-	-	-	-	rs2117243477	T	C	-	-1	-	HGNC	HGNC:9957	-	5	-	-	-	-2.79	-0.810961	-2.783	-2.447	-2.751
10	4:4226251-4226251	7:103591231-103591231	rs2117243477	intron_variant	MODIFIER	RELN	ENSG00000189056	Transcript	ENST00000428762.6	protein_coding	-	27/64	-	-	-	-	-	rs2117243477	T	C	-	-1	-	HGNC	HGNC:9957	NM_005045.4	5	P5	-	-	-2.79	-0.810961	-2.783	-2.447	-2.751
10	4:4226251-4226251	7:103591231-103591231	rs2117243477	intron_variant,non_coding_transcript_variant	MODIFIER	RELN	ENSG00000189056	Transcript	ENST00000679867.1	retained_intron	-	27/62	-	-	-	-	-	rs2117243477	T	C	-	-1	-	HGNC	HGNC:9957	-	-	-	-	-	-2.79	-0.810961	-2.783	-2.447	-2.751
10	4:4226251-4226251	7:103591231-103591231	rs2117243477	intron_variant,non_coding_transcript_variant	MODIFIER	RELN	ENSG00000189056	Transcript	ENST00000680706.1	retained_intron	-	9/17	-	-	-	-	-	rs2117243477	T	C	-	-1	-	HGNC	HGNC:9957	-	-	-	-	-	-2.79	-0.810961	-2.783	-2.447	-2.751
10	4:4226251-4226251	7:103591231-103591231	rs2117243477	intron_variant,NMD_transcript_variant	MODIFIER	RELN	ENSG00000189056	Transcript	ENST00000681034.1	nonsense_mediated_decay	-	27/65	-	-	-	-	-	rs2117243477	T	C	-	-1	-	HGNC	HGNC:9957	-	-	-	-	-	-2.79	-0.810961	-2.783	-2.447	-2.751
11	4:4226324-4226324	7:103591309-103591309	rs993607396	intron_variant	MODIFIER	RELN	ENSG00000189056	Transcript	ENST00000343529.9	protein_coding	-	27/63	-	-	-	-	-	rs993607396	C	T	-	-1	-	HGNC	HGNC:9957	-	5	A1	-	-	-5.45	0.079622	0.434	0.899	0.546
11	4:4226324-4226324	7:103591309-103591309	rs993607396	intron_variant	MODIFIER	RELN	ENSG00000189056	Transcript	ENST00000424685.3	protein_coding	-	27/64	-	-	-	-	-	rs993607396	C	T	-	-1	-	HGNC	HGNC:9957	-	5	-	-	-	-5.45	0.079622	0.434	0.899	0.546
11	4:4226324-4226324	7:103591309-103591309	rs993607396	intron_variant	MODIFIER	RELN	ENSG00000189056	Transcript	ENST00000428762.6	protein_coding	-	27/64	-	-	-	-	-	rs993607396	C	T	-	-1	-	HGNC	HGNC:9957	NM_005045.4	5	P5	-	-	-5.45	0.079622	0.434	0.899	0.546
11	4:4226324-4226324	7:103591309-103591309	rs993607396	intron_variant,non_coding_transcript_variant	MODIFIER	RELN	ENSG00000189056	Transcript	ENST00000679867.1	retained_intron	-	27/62	-	-	-	-	-	rs993607396	C	T	-	-1	-	HGNC	HGNC:9957	-	-	-	-	-	-5.45	0.079622	0.434	0.899	0.546
11	4:4226324-4226324	7:103591309-103591309	rs993607396	intron_variant,non_coding_transcript_variant	MODIFIER	RELN	ENSG00000189056	Transcript	ENST00000680706.1	retained_intron	-	9/17	-	-	-	-	-	rs993607396	C	T	-	-1	-	HGNC	HGNC:9957	-	-	-	-	-	-5.45	0.079622	0.434	0.899	0.546
11	4:4226324-4226324	7:103591309-103591309	rs993607396	intron_variant,NMD_transcript_variant	MODIFIER	RELN	ENSG00000189056	Transcript	ENST00000681034.1	nonsense_mediated_decay	-	27/65	-	-	-	-	-	rs993607396	C	T	-	-1	-	HGNC	HGNC:9957	-	-	-	-	-	-5.45	0.079622	0.434	0.899	0.546
12	4:4226638-4226638	7:103591608-103591608	rs1562909753	intron_variant	MODIFIER	RELN	ENSG00000189056	Transcript	ENST00000343529.9	protein_coding	-	27/63	-	-	-	-	-	rs1562909753	T	C	-	-1	-	HGNC	HGNC:9957	-	5	A1	-	-	1.23	-0.0317008	-0.628	-0.373	-0.332
12	4:4226638-4226638	7:103591608-103591608	rs1562909753	intron_variant	MODIFIER	RELN	ENSG00000189056	Transcript	ENST00000424685.3	protein_coding	-	27/64	-	-	-	-	-	rs1562909753	T	C	-	-1	-	HGNC	HGNC:9957	-	5	-	-	-	1.23	-0.0317008	-0.628	-0.373	-0.332
12	4:4226638-4226638	7:103591608-103591608	rs1562909753	intron_variant	MODIFIER	RELN	ENSG00000189056	Transcript	ENST00000428762.6	protein_coding	-	27/64	-	-	-	-	-	rs1562909753	T	C	-	-1	-	HGNC	HGNC:9957	NM_005045.4	5	P5	-	-	1.23	-0.0317008	-0.628	-0.373	-0.332
12	4:4226638-4226638	7:103591608-103591608	rs1562909753	intron_variant,non_coding_transcript_variant	MODIFIER	RELN	ENSG00000189056	Transcript	ENST00000679867.1	retained_intron	-	27/62	-	-	-	-	-	rs1562909753	T	C	-	-1	-	HGNC	HGNC:9957	-	-	-	-	-	1.23	-0.0317008	-0.628	-0.373	-0.332
12	4:4226638-4226638	7:103591608-103591608	rs1562909753	intron_variant,non_coding_transcript_variant	MODIFIER	RELN	ENSG00000189056	Transcript	ENST00000680706.1	retained_intron	-	9/17	-	-	-	-	-	rs1562909753	T	C	-	-1	-	HGNC	HGNC:9957	-	-	-	-	-	1.23	-0.0317008	-0.628	-0.373	-0.332
12	4:4226638-4226638	7:103591608-103591608	rs1562909753	intron_variant,NMD_transcript_variant	MODIFIER	RELN	ENSG00000189056	Transcript	ENST00000681034.1	nonsense_mediated_decay	-	27/65	-	-	-	-	-	rs1562909753	T	C	-	-1	-	HGNC	HGNC:9957	-	-	-	-	-	1.23	-0.0317008	-0.628	-0.373	-0.332
13	4:4226712-4226712	7:103591682-103591682	-	-	-	-	-	-	-	-	-	-	-	-	-	-	-	-	-	-	-	-	-	-	-	-	-	-	-	-	-	-0.254346	-1.026	-0.451	-1.039
14	4:4226720-4226720	7:103591690-103591690	rs1435966251	intron_variant	MODIFIER	RELN	ENSG00000189056	Transcript	ENST00000343529.9	protein_coding	-	27/63	-	-	-	-	-	-	-	TT	-	-1	-	HGNC	HGNC:9957	-	5	A1	-	-	2.43	-0.532654	-0.487	-2.184	-0.493
14	4:4226720-4226720	7:103591690-103591690	rs1435966251	intron_variant	MODIFIER	RELN	ENSG00000189056	Transcript	ENST00000424685.3	protein_coding	-	27/64	-	-	-	-	-	-	-	TT	-	-1	-	HGNC	HGNC:9957	-	5	-	-	-	2.43	-0.532654	-0.487	-2.184	-0.493
14	4:4226720-4226720	7:103591690-103591690	rs1435966251	intron_variant	MODIFIER	RELN	ENSG00000189056	Transcript	ENST00000428762.6	protein_coding	-	27/64	-	-	-	-	-	-	-	TT	-	-1	-	HGNC	HGNC:9957	NM_005045.4	5	P5	-	-	2.43	-0.532654	-0.487	-2.184	-0.493
14	4:4226720-4226720	7:103591690-103591690	rs1435966251	intron_variant,non_coding_transcript_variant	MODIFIER	RELN	ENSG00000189056	Transcript	ENST00000679867.1	retained_intron	-	27/62	-	-	-	-	-	-	-	TT	-	-1	-	HGNC	HGNC:9957	-	-	-	-	-	2.43	-0.532654	-0.487	-2.184	-0.493
14	4:4226720-4226720	7:103591690-103591690	rs1435966251	intron_variant,non_coding_transcript_variant	MODIFIER	RELN	ENSG00000189056	Transcript	ENST00000680706.1	retained_intron	-	9/17	-	-	-	-	-	-	-	TT	-	-1	-	HGNC	HGNC:9957	-	-	-	-	-	2.43	-0.532654	-0.487	-2.184	-0.493
14	4:4226720-4226720	7:103591690-103591690	rs1435966251	intron_variant,NMD_transcript_variant	MODIFIER	RELN	ENSG00000189056	Transcript	ENST00000681034.1	nonsense_mediated_decay	-	27/65	-	-	-	-	-	-	-	TT	-	-1	-	HGNC	HGNC:9957	-	-	-	-	-	2.43	-0.532654	-0.487	-2.184	-0.493
15	4:4226757-4226757	7:103591727-103591727	rs2117244395	intron_variant	MODIFIER	RELN	ENSG00000189056	Transcript	ENST00000343529.9	protein_coding	-	27/63	-	-	-	-	-	rs2117244395	C	T	-	-1	-	HGNC	HGNC:9957	-	5	A1	-	-	-4.61	-1.70154	-2.089	-2.473	-2.085
15	4:4226757-4226757	7:103591727-103591727	rs2117244395	intron_variant	MODIFIER	RELN	ENSG00000189056	Transcript	ENST00000424685.3	protein_coding	-	27/64	-	-	-	-	-	rs2117244395	C	T	-	-1	-	HGNC	HGNC:9957	-	5	-	-	-	-4.61	-1.70154	-2.089	-2.473	-2.085
15	4:4226757-4226757	7:103591727-103591727	rs2117244395	intron_variant	MODIFIER	RELN	ENSG00000189056	Transcript	ENST00000428762.6	protein_coding	-	27/64	-	-	-	-	-	rs2117244395	C	T	-	-1	-	HGNC	HGNC:9957	NM_005045.4	5	P5	-	-	-4.61	-1.70154	-2.089	-2.473	-2.085
15	4:4226757-4226757	7:103591727-103591727	rs2117244395	intron_variant,non_coding_transcript_variant	MODIFIER	RELN	ENSG00000189056	Transcript	ENST00000679867.1	retained_intron	-	27/62	-	-	-	-	-	rs2117244395	C	T	-	-1	-	HGNC	HGNC:9957	-	-	-	-	-	-4.61	-1.70154	-2.089	-2.473	-2.085
15	4:4226757-4226757	7:103591727-103591727	rs2117244395	intron_variant,non_coding_transcript_variant	MODIFIER	RELN	ENSG00000189056	Transcript	ENST00000680706.1	retained_intron	-	9/17	-	-	-	-	-	rs2117244395	C	T	-	-1	-	HGNC	HGNC:9957	-	-	-	-	-	-4.61	-1.70154	-2.089	-2.473	-2.085
15	4:4226757-4226757	7:103591727-103591727	rs2117244395	intron_variant,NMD_transcript_variant	MODIFIER	RELN	ENSG00000189056	Transcript	ENST00000681034.1	nonsense_mediated_decay	-	27/65	-	-	-	-	-	rs2117244395	C	T	-	-1	-	HGNC	HGNC:9957	-	-	-	-	-	-4.61	-1.70154	-2.089	-2.473	-2.085
16	4:4226952-4226952	not translated	-	-	-	-	-	-	-	-	-	-	-	-	-	-	-	-	-	-	-	-	-	-	-	-	-	-	-	-	-	-	-	-	-
17	4:4226977-4226977	not translated	-	-	-	-	-	-	-	-	-	-	-	-	-	-	-	-	-	-	-	-	-	-	-	-	-	-	-	-	-	-	-	-	-
18	4:4227084-4227084	not translated	-	-	-	-	-	-	-	-	-	-	-	-	-	-	-	-	-	-	-	-	-	-	-	-	-	-	-	-	-	-	-	-	-
19	4:4227303-4227304	not translated	-	-	-	-	-	-	-	-	-	-	-	-	-	-	-	-	-	-	-	-	-	-	-	-	-	-	-	-	-	-	-	-	-
20	4:4227333-4227333	not translated	-	-	-	-	-	-	-	-	-	-	-	-	-	-	-	-	-	-	-	-	-	-	-	-	-	-	-	-	-	-	-	-	-
21	4:4227446-4227446	not translated	-	-	-	-	-	-	-	-	-	-	-	-	-	-	-	-	-	-	-	-	-	-	-	-	-	-	-	-	-	-	-	-	-
22	4:4227555-4227555	not translated	-	-	-	-	-	-	-	-	-	-	-	-	-	-	-	-	-	-	-	-	-	-	-	-	-	-	-	-	-	-	-	-	-
23	4:4228237-4228237	not translated	-	-	-	-	-	-	-	-	-	-	-	-	-	-	-	-	-	-	-	-	-	-	-	-	-	-	-	-	-	-	-	-	-
24	4:4228503-4228503	not translated	-	-	-	-	-	-	-	-	-	-	-	-	-	-	-	-	-	-	-	-	-	-	-	-	-	-	-	-	-	-	-	-	-

## Sheet: Table S7
Table S7. STAU2 human variants overlapping with predicted transcription factor binding sites according to JASPAR database
Var no	Location (EquCab3.0)	Location (GRCh38/h38)	Var id	REF_ALLELE	ALT_ALLELE	Transcription factor name	JASPAR matrix ID	Score	p-value	Position	Strand	Genomic size (bp)	GeneHancer (GH) Identifier
1	9:13198591-13198591	not translated	-	-	-	-	-	-	-	-	-	-	-
2	9:13220460-13220460	not translated	-	-	-	-	-	-	-	-	-	-	-
3	9:13222042-13222042	not translated	-	-	-	-	-	-	-	-	-	-	-
4	9:13223377-13223377	not translated	-	-	-	-	-	-	-	-	-	-	-
5	9:13234904-13234904	not translated	-	-	-	-	-	-	-	-	-	-	-
6	9:13238824-13238824	8:73640894-73640894	-	-	-	NKX6-3	MA1530.2	403	~10-4	chr8:73640890-73640897	-1	8	-
						HOXA4	MA1496.2	421	~10-4	chr8:73640891-73640897	-1	7	-
						FOS	MA1951.2	437	~10-4	chr8:73640892-73640904	1	13	GH08J073560, GH08J073566, GH08J073813, GH08J073518, GH08J073458, GH08J073369, GH08J073419, GH08J073356, GH08J073358, GH08J073345, GH08J073363, GH08J073340, GH08J073481, GH08J073407, GH08J073366
						ATF7	MA0834.2	381	~10-4	chr8:73640893-73640902	-1	10	GH08J073745, GH08J073876, GH08J073518, GH08J073369, GH08J073356, GH08J073358, GH08J073345, GH08J073311, GH08J073300
						FOSB::JUNB	MA1136.1	377	~10-4	chr8:73640893-73640902	1	10	-
						JUNB	MA1140.3	416	~10-4	chr8:73640893-73640903	1	11	GH08J073694, GH08J073560, GH08J073518, GH08J073872, GH08J073356, GH08J073489, GH08J073842, GH08J073313, GH08J073315
7	9:13240693-13240693	8:73639307-73639307	-	-	-	Stat5b	MA1625.2	446	~10-4	chr8:73639306-73639314	1	9	-
						ZNF416	MA1979.2	412	~10-4	chr8:73639306-73639315	-1	10	-
8	9:13271792-13271792	8:73605123-73605123	rs752965124	A	G	-	-	-	-	-	-	-	-
9	9:13273089-13273089	8:73603502-73603502	-	-	-	NR1I2	MA1533.2	481	~10-4	chr8:73603495-73603509	1	15	-
10	9:13281174-13281174	8:73593997-73593997	rs1811005266	T	C	ZIM3	MA1709.2	435	~10-4	chr8:73593996-73594006	-1	11	-
11	9:13281175-13281175	8:73593996-73593996	rs1811005108	G	T	ZIM3	MA1709.2	435	~10-4	chr8:73593996-73594006	-1	11	-
12	9:13288482-13288482	not translated	-	-	-	-	-	-	-	-	-	-	-
13	9:13288880-13288880	not translated	-	-	-	-	-	-	-	-	-	-	-
14	9:13291264-13291265	not translated	-	-	-	-	-	-	-	-	-	-	-
15	9:13297692-13297692	not translated	-	-	-	-	-	-	-	-	-	-	-
16	9:13303604-13303604	8:73566598-73566598	-	-	-	HSF4	MA0771.1	442	~10-4	chr8:73566590-73566602	-1	13	-
						MEF2D	MA0773.1	424	~10-4	chr8:73566596-73566607	1	12	GH08J073345
						MEF2A	MA0052.5	408	~10-4	chr8:73566597-73566606	1	10	-
						MEF2C	MA0497.2	464	~10-4	chr8:73566597-73566607	1	11	-
17	9:13305091-13305091	not translated	-	-	-	-	-	-	-	-	-	-	-
18	9:13319674-13319674	not translated	-	-	-	-	-	-	-	-	-	-	-
19	9:13321084-13321084	8:73554936-73554936	rs1044395014	C	A / T	-	-	-	-	-	-	-	-
20	9:13330985-13330985	8:73543666-73543666	-	-	-	THRB	MA1575.2	402	~10-4	chr8:73543650-73543666	-1	17	GH08J073560
						NR1I2	MA1533.2	453	~10-4	chr8:73543652-73543666	-1	15	-
						ZNF766	MA2098.1	402	~10-4	chr8:73543665-73543673	1	9	-
21	9:13331030-13331030	8:73543618-73543618	-	-	-	RREB1	MA0073.2	487	~10-4	chr8:73543607-73543625	1	19	-
22	9:13344525-13344525	8:73526486-73526486	rs1202343238	T	C	ZNF354A	MA1978.2	519	~10-5	chr8:73526483-73526502	-1	20	-
23	9:13349141-13349141	8:73521507-73521507	-	-	-	FOXD3	MA0041.3	525	~10-5	chr8:73521498-73521511	-1	14	-
						Pou5f1::Sox2	MA0142.1	405	~10-4	chr8:73521504-73521518	1	15	GH08J073798, GH08J073876, GH08J073605
24	9:13358638-13358638	not translated	-	-	-	-	-	-	-	-	-	-	-
25	9:13370069-13370069	8:73496292-73496292	-	-	-	POU4F2	MA0683.2	477	~10-4	chr8:73496289-73496303	-1	15	-
						POU4F1	MA0790.2	439	~10-4	chr8:73496292-73496303	-1	12	-
						POU4F3	MA0791.2	420	~10-4	chr8:73496292-73496303	-1	12	-
26	9:13370813-13370813	8:73495374-73495374	-	-	-	Hmga1	MA2124.1	451	~10-4	chr8:73495374-73495381	1	8	-
27	9:13372119-13372119	8:73494134-73494134	rs1821281258	G	A	Nkx2-1	MA1994.2	421	~10-4	chr8:73494130-73494136	-1	7	-
						NKX2-3	MA0672.2	481	~10-4	chr8:73494130-73494137	-1	8	-
						NKX2-8	MA0673.2	481	~10-4	chr8:73494130-73494137	-1	8	-
						NKX2-4	MA2003.2	481	~10-4	chr8:73494130-73494137	-1	8	-
28	9:13376554-13376554	8:73490006-73490006	rs1821083798	-	A	ZNF384	MA1125.2	451	~10-4	chr8:73490000-73490007	1	8	GH08J073672, GH08J073629, GH08J073483, GH08J073873, GH08J073504, GH08J073316
29	9:13378913-13378913	8:73487676-73487676	-	-	-	-	-	-	-	-	-	-	-
30	9:13382993-13382993	8:73483082-73483082	-	-	-	-	-	-	-	-	-	-	-
31	9:13385115-13385115	not translated	-	-	-	-	-	-	-	-	-	-	-
32	9:13406100-13406100	not translated	-	-	-	-	-	-	-	-	-	-	-
33	9:13412789-13412789	8:73459961-73459961	-	-	-	Hnf1A	MA1991.2	455	~10-4	chr8:73459956-73459965	-1	10	-
34	9:13416183-13416183	8:73456650-73456650	-	-	-	TEAD3	MA0808.1	403	~10-4	chr8:73456650-73456657	1	8	GH08J073876, GH08J073543
35	9:13437639-13437639	8:73435710-73435723	rs1817635029	GAGATCTCAATCT	-	Prdm5	MA1999.2	401	~10-4	chr8:73435713-73435723	1	11	-
36	9:13439813-13439813	8:73432937-73432937	-	-	-	PAX6	MA0069.1	417	~10-4	chr8:73432928-73432941	1	14	-
						ZNF136	MA1588.1	422	~10-4	chr8:73432928-73432942	-1	15	-
						ZNF35	MA2333.1	421	~10-4	chr8:73432935-73432941	-1	7	-
37	9:13440620-13440620	8:73432117-73432117	-	-	-	-	-	-	-	-	-	-	-
38	9:13440942-13440942	8:73431755-73431761	rs745634012	TGTGTGTGTGTGTGTG	TGTGTGTGTG / TGTGTGTGTGTG / TGTGTGTGTGTGTG / TGTGTGTGTGTGTGTGTG / TGTGTGTGTGTGTGTGTGTG	ZSCAN4	MA1155.1	416	~10-4	chr8:73431758-73431772	-1	15	GH08J073858, GH08J073489, GH08J073605
	9:13440942-13440942	8:73431769-73431771	rs1817317956	GC	-	KLF9	MA1107.3	450	~10-4	chr8:73431760-73431770	-1	11	GH08J073483, GH08J073745, GH08J073876
39	9:13448796-13448796	8:73424997-73424997	rs1585716662	C	T	-	-	-	-	-	-	-	-

## Sheet: Table S8
Table S8. RELN human variants overlapping with predicted transcription factor binding sites according to JASPAR database
Var no	Location (EquCab3.0)	Location (GRCh38/h38)	Var id	REF_ALLELE	ALT_ALLELE	Transcription factor name	JASPAR matrix ID	Score	p-value	Position	Strand	Genomic size	GeneHancer (GH) Identifier
1	4:4222615-4222615	7:103582019-103582019	rs1831162841	C	A	Batch1::Mafk	MA0591.2	408	~10-4	chr7:103582009-103582020	1	12	GH07J103636, GH07J103995, GH07J104040, GH07J103766
						FOXD2	MA0847.4	522	~10-5	chr7:103582014-103582024	1	11	-
						FOXE1	MA1487.3	408	~10-4	chr7:103582014-103582025	1	12	-
						POU2F3	MA0627.3	421	~10-4	chr7:103582015-103582023	1	9	-
						FOXC1	MA0032.2	454	~10-4	chr7:103582015-103582025	1	11	-
						FOXB1	MA0845.1	431	~10-4	chr7:103582015-103582025	1	11	-
						FOXC2	MA0846.2	430	~10-4	chr7:103582015-103582025	1	11	-
2	4:4224221-4224221	not translated	-	-	-	-	-	-	-	-	-	-	-
3	4:4224240-4224240	not translated	-	-	-	-	-	-	-	-	-	-	-
4	4:4224738-4224738	7:103589691-103589691	rs776622305	G	T	ZBTB26	MA1579.2	421	~10-4	chr7:103589684-103589691	-1	8	GH07J103988, GH07J104206
						REL	MA0101.1	440	~10-4	chr7:103589687-103589696	1	10	-
						RELA	MA0107.1	481	~10-5	chr7:103589687-103589696	1	10	-
5	4:4224956-4224956	7:103589910-103589910	-	-	-	Znf423	MA0116.1	330	~10-3	chr7:103589900-103589914	-1	15	-
6	4:4224958-4224958	7:103589936-103589936	-	-	-	-	-	-	-	-	-	-	-
7	4:4225490-4225490	7:103590783-103590789	rs1831395939	AACTGT	-	ZNF214	MA1975.2	406	~10-4	chr7:103590780-103590792	1	13	-
8	4:4225641-4225641	not translated	-	-	-	-	-	-	-	-	-	-	-
9	4:4225986-4225986	7:103590991-103590991	-	-	-	Nkx3-2	MA0122.4	571	~10-6	chr7:103590982-103590991	1	10	-
						Hmx2	MA0897.2	442	~10-4	chr7:103590982-103590996	1	15	-
						Hmx3	MA0898.2	405	~10-4	chr7:103590983-103590991	1	9	-
10	4:4226251-4226251	7:103591231-103591231	rs2117243477	T	C	HOXC12	MA0906.2	413	~10-4	chr7:103591229-103591238	1	10	-
						HOXD11	MA0908.2	433	~10-4	chr7:103591230-103591238	1	9	-
11	4:4226324-4226324	7:103591309-103591309	rs993607396	C	T	-	-	-	-	-	-	-	-
12	4:4226638-4226638	7:103591608-103591608	rs1562909753	T	C	-	-	-	-	-	-	-	-
13	4:4226712-4226712	7:103591682-103591682	-	-	-	HMBOX1	MA0895.2	421	~10-4	chr7:103591678-103591684	1	7	GH07J103987, GH07J103636, GH07J103995, GH07J103919, GH07J103809, GH07J103844, GH07J104174, GH07J103812, GH07J103632
						Nr2e1	MA0676.1	433	~10-4	chr7:103591681-103591689	-1	9	-
						ZNF652	MA1657.2	413	~10-4	chr7:103591681-103591689	-1	9	-
14	4:4226720-4226720	7:103591690-103591690	rs1435966251	-	TT	-	-	-	-	-	-	-	-
15	4:4226757-4226757	7:103591727-103591727	rs2117244395	C	T	-	-	-	-	-	-	-	-
16	4:4226952-4226952	not translated	-	-	-	-	-	-	-	-	-	-	-
17	4:4226977-4226977	not translated	-	-	-	-	-	-	-	-	-	-	-
18	4:4227084-4227084	not translated	-	-	-	-	-	-	-	-	-	-	-
19	4:4227303-4227304	not translated	-	-	-	-	-	-	-	-	-	-	-
20	4:4227333-4227333	not translated	-	-	-	-	-	-	-	-	-	-	-
21	4:4227446-4227446	not translated	-	-	-	-	-	-	-	-	-	-	-
22	4:4227555-4227555	not translated	-	-	-	-	-	-	-	-	-	-	-
23	4:4228237-4228237	not translated	-	-	-	-	-	-	-	-	-	-	-
24	4:4228503-4228503	not translated	-	-	-	-	-	-	-	-	-	-	-

## Sheet: Table S9
Table S9. Allele frequenciesa of the frameshift variant in the STAU2 haplotype, the top SNPs in the STAU2 and RELN haplotypes and the gait keeper mutation in the DMRT3 gene in different breeds with different gaiting abilities.
	STAU2			STAU2			RELN			DMRT3			Accession number	Referenceb
	Frameshift var			Top SNP			Top SNP			Gait keeper
	9:13,344,525			9:13,349,141			4:4,228,503			23:22,391,254
	N	ref	alt	N	ref	alt	N	ref	alt	N	ref	alt
		A	AT		A	G		A	C		C	A
Gaited and partly gaited breeds
Chinese Mongolian	-	-	-	100	0.81	0.2	100	0.44	0.56	134	0.96	0.05	PRJEB55177	[25]
Hokkaido Horse	-	-	-	-	-	-	45	0.28	0.72	48	0.28	0.72	-	[25,26]
Jeju pony	17	1	0	19	1	0	19	0.29	0.71	12	0.75	0.25	PRJEB47918	[27]
Morgan	20	0.83	0.18	20	0.83	0.18	20	0.25	0.75	15	0.93	0.07	PRJEB47918	[27]
Harness racing breeds
French Trotter	10	0.7	0.3	10	0.7	0.3	10	0.2	0.8	10	0.36	0.64	PRJEB47918	[27]
Standardbred	44	0.75	0.25	44	0.75	0.25	44	0.42	0.58	42	0.18	0.82	PRJEB47918	[27]
Standardbred Trotters Nordic	-	-	-	-	-	-	213	0.44	0.56	270	0.03	0.97	-	[25,28]
Non-gaited breeds
Arabian	-	-	-	378	0.94	0.06	378	0.25	0.75	69	1	0	-	[25,29]
Arabian	26	0.92	0.08	26	0.92	0.08	26	0.31	0.69	26	1	0	PRJEB47918	[27]
Belgian Draught	20	0.65	0.35	20	0.63	0.38	20	0.38	0.63	20	1	0	PRJEB47918	[27]
Clydesdale	18	0.83	0.17	19	0.84	0.16	18	0.25	0.75	17	1	0	PRJEB47918	[27]
Exmoor pony	-	-	-	279	0.95	0.05	279	0.34	0.66	27	1	0	-	[25,30}
Franches-Montagnes	30	0.85	0.15	30	0.85	0.15	30	0.42	0.58	30	1	0	PRJEB47918	[27]
Japanese Thoroughbred	-	-	-	101	0.75	0.25	101	0.44	0.56	101	1	0	-	[36]
Quarter Horse	61	0.85	0.15	60	0.84	0.16	58	0.31	0.69	61	0.96	0.04	PRJEB47918	[27]
Shetland pony	53	0.94	0.06	51	0.93	0.07	50	0.61	0.39	55	1	0	PRJEB47918	[27]
Thoroughbred	53	0.87	0.13	53	0.86	0.14	53	0.44	0.56	52	0.99	0.01	PRJEB47918	[27]
Welsh Pony	20	0.8	0.2	20	0.8	0.2	19	0.24	0.76	18	1	0	PRJEB47918	[27]
aN number of horses, ref reference allele, alt alternative allele
bReference numbers as listed in the reference list in the manuscript

[truncated: 1 more sheets: Table S10]
